# Supplementary material for: Synthesis and crystal structure of bis­[(1E,6E)-1,7-bis­(4-acet­yloxy-3-meth­oxy­phen­yl)hepta-1,6-diene-3,5-dionato(1−)-κ2O,O′](methanol)dioxidouranium(VI) toluene monosolvate
Source: Acta Crystallogr E Crystallogr Commun. 2026 Apr 2;82(Pt 5):422–5. doi: 10.1107/S2056989026002525 (PMC13148213; doi:10.1107/S2056989026002525)
Supplement: Supplementary file 1 [file e-82-00422-sup1.cif]

##############################################################################
#                                                                            #
# This CIF contains the data in a paper accepted for publication in          #
# Acta Crystallographica Section E. It conforms to the requirements of       #
# Notes for Authors for Acta Crystallographica Section E, and has been       #
# peer reviewed under the auspices of the IUCr Commission on Journals.       #
#                                                                            #
# Full details of the Crystallographic Information File format               #
# are given in the paper "The Crystallographic Information File (CIF):       #
# a New Standard Archive File for Crystallography" by S. R. Hall, F. H.      #
# Allen and I. D. Brown [Acta Cryst. (1991), A47, 655-685].                  #
#                                                                            #
# The current version of the core CIF dictionary is obtainable from          #
# ftp://ftp.iucr.org/pub/cif_core.dic.                                       #
#                                                                            #
# Software is freely available for graphical display of the structure(s)     #
# in this CIF. For information consult the CIF software page                 #
# http://www.iucr.org/resources/cif/software.                                #
#                                                                            #
# This file may be used for bona fide research purposes within the           #
# scientific community so long as proper attribution is given to the journal # 
# article from which it was obtained.                                        #
#                                                                            #
##############################################################################
data_I
_audit_creation_method
;
Olex2 1.5
(compiled 2025.07.13 svn.rb7424aed for OlexSys, GUI svn.r7314)
;
_journal_date_recd_electronic     2025-10-22
_journal_date_accepted     2026-03-10
_journal_name_full     'Acta Crystallographica, Section E'
_journal_year     2026
_journal_volume     82
_journal_issue      1
_journal_page_first     0
_journal_page_last     0
_journal_paper_category     GM
_journal_paper_doi     10.1107/S2056989026002525
_journal_coeditor_code     EJ2019
_publ_contact_author_name     'Chien Thang Pham'
_publ_contact_author_address
;
Faculty of Chemistry, VNU University of Science, Vietnam National University,
 Hanoi,
19 Le Thanh Tong, Hanoi,
Vietnam
;
_publ_contact_author_email     'phamchienthang@hus.edu.vn'
_publ_contact_author_fax     ?
_publ_contact_author_phone     ?
_publ_section_title
;\
Synthesis and crystal structure of
bis[(1<i>E</i>,6<i>E</i>)-1,7-bis(4-acetyloxy-3-methoxyphenyl)hepta-1,6-\
diene-3,5-dionato(1-)-\k^2^<i>O</i>,<i>O</i>'](methanol)dioxidouranium(VI)
toluene monosolvate
;
loop_
    _publ_author_name
    _publ_author_footnote
    _publ_author_address
    'Nguyen, Van Ha' .
;
Faculty of Chemistry, VNU University of Science, Vietnam National University,
Hanoi,
19 Le Thanh Tong, Hanoi,
Vietnam
;
    'Trieu, Thi Nguyet' .
;
Faculty of Chemistry, VNU University of Science, Vietnam National University,
Hanoi,
19 Le Thanh Tong, Hanoi,
Vietnam
;
    'Pham, Chien Thang' .
;
Faculty of Chemistry, VNU University of Science, Vietnam National University,
Hanoi,
19 Le Thanh Tong, Hanoi,
Vietnam
;
_publ_section_synopsis
;
The first uranium--curcuminoid complex,
[U(C~25~H~23~O~8~)~2~O~2~(CH~3~OH)]\\cdotC~6~H~5~CH~3~, features a uranyl(VI)
center coordinated by two monoanionic bidentate 4,4'-diacetylcurcuminato
ligands and one methanol molecule. The uranium atom adopts a distorted
pentagonal--bipyramidal coordination geometry, in with four O atoms from the
<i>\b</i>-diketonate moieties and one O atom from the methanol ligand define
the equatorial plane, while the two uranyl O atoms occupy the axial positions.
;
_chemical_name_systematic
;\
Bis[(1<i>E</i>,6<i>E</i>)-1,7-bis(4-acetyloxy-3-methoxyphenyl)hepta-1,6-\
diene-3,5-dionato(1-)-\k^2^<i>O</i>,<i>O</i>'](methanol)dioxidouranium(VI)
toluene monosolvate
;
_chemical_name_common     ?
_chemical_formula_moiety     'C58 H58 O19 U'
_chemical_formula_sum     'C58 H58 O19 U'
_chemical_formula_iupac     '[U (C25 H23 O8)2 O2 (C H4 O)], C7 H8'
_chemical_formula_weight     1297.07
_chemical_melting_point     ?
_space_group_crystal_system     monoclinic
_space_group_name_H-M_alt     'C 1 2/c 1'
_space_group_name_Hall     '-C 2yc'
loop_
    _space_group_symop_operation_xyz
    'x, y, z'
    '-x, y, -z+1/2'
    'x+1/2, y+1/2, z'
    '-x+1/2, y+1/2, -z+1/2'
    '-x, -y, -z'
    'x, -y, z-1/2'
    '-x+1/2, -y+1/2, -z'
    'x+1/2, -y+1/2, z-1/2'
_cell_length_a     15.392(4)
_cell_length_b     23.149(6)
_cell_length_c     15.907(4)
_cell_angle_alpha     90
_cell_angle_beta     90.577(9)
_cell_angle_gamma     90
_cell_volume     5668(3)
_cell_formula_units_Z     4
_cell_measurement_reflns_used     9952
_cell_measurement_theta_min     2.95
_cell_measurement_theta_max     25.75
_cell_measurement_temperature     170(2)
_exptl_crystal_description     block
_exptl_crystal_colour     'dark orange'
_exptl_crystal_size_max     0.25
_exptl_crystal_size_mid     0.18
_exptl_crystal_size_min     0.12
_exptl_crystal_density_diffrn     1.520
_exptl_crystal_density_meas     ?
_exptl_crystal_density_method     ?
_exptl_crystal_F_000     2600
_exptl_absorpt_coefficient_mu     2.937
_exptl_absorpt_correction_type     multi-scan
_exptl_absorpt_process_details
;
(SADABS; Krause <i>et al.</i>,  2015)
;
_exptl_absorpt_correction_T_min     0.5946
_exptl_absorpt_correction_T_max     0.7453
_diffrn_ambient_temperature     170(2)
_diffrn_source     ?
_diffrn_radiation_type     MoK\a
_diffrn_radiation_wavelength     0.71073
_diffrn_measurement_device_type     'Bruker APEXII CCD'
_diffrn_measurement_method     '\f and \w scans'
_diffrn_detector_area_resol_mean     ?
_diffrn_reflns_number     35282
_diffrn_reflns_av_R_equivalents     0.0803
_diffrn_reflns_av_unetI/netI     0.0477
_diffrn_reflns_theta_min     2.953
_diffrn_reflns_theta_max     25.808
_diffrn_reflns_theta_full     25.242
_diffrn_measured_fraction_theta_max     0.988
_diffrn_measured_fraction_theta_full     0.998
_diffrn_reflns_limit_h_min     -16
_diffrn_reflns_limit_h_max     18
_diffrn_reflns_limit_k_min     -28
_diffrn_reflns_limit_k_max     28
_diffrn_reflns_limit_l_min     -19
_diffrn_reflns_limit_l_max     19
_diffrn_standards_number     0
_refine_special_details     ?
_reflns_number_total     5389
_reflns_number_gt     4061
_reflns_threshold_expression     'I > 2\s(I)'
_refine_ls_structure_factor_coef     Fsqd
_refine_ls_matrix_type     full
_refine_ls_R_factor_all     0.0830
_refine_ls_R_factor_gt     0.0543
_refine_ls_wR_factor_gt     0.1305
_refine_ls_wR_factor_ref     0.1465
_refine_ls_goodness_of_fit_ref     1.119
_refine_ls_restrained_S_all     1.074
_refine_ls_number_reflns     5389
_refine_ls_number_parameters     519
_refine_ls_number_restraints     561
_refine_ls_hydrogen_treatment     constr
_refine_ls_weighting_scheme     calc
_refine_ls_weighting_details
             'w=1/[\s^2^(Fo^2^)+(0.0669P)^2^+25.8409P] where P=(Fo^2^+2Fc^2^)/3'
_atom_sites_solution_hydrogens     geom
_atom_sites_solution_primary     dual
_atom_sites_solution_secondary     ?
_refine_ls_shift/su_max     0.000
_refine_ls_shift/su_mean     0.000
_refine_diff_density_max     1.501
_refine_diff_density_min     -0.853
_refine_ls_extinction_method     none
_refine_ls_extinction_coef     .
loop_
    _atom_type_symbol
    _atom_type_description
    _atom_type_scat_dispersion_real
    _atom_type_scat_dispersion_imag
    _atom_type_scat_source
    'C' 'C' 0.0033 0.0016
                         'International Tables Vol C Tables 4.2.6.8 and 6.1.1.4'
    'H' 'H' 0.0000 0.0000
                         'International Tables Vol C Tables 4.2.6.8 and 6.1.1.4'
    'O' 'O' 0.0106 0.0060
                         'International Tables Vol C Tables 4.2.6.8 and 6.1.1.4'
    'U' 'U' -9.6767 9.6646
                         'International Tables Vol C Tables 4.2.6.8 and 6.1.1.4'
_computing_data_collection
;
APEX2 (Bruker, 2014)
;
_computing_cell_refinement
;
SAINT (Bruker, 2014)
;
_computing_data_reduction
;
SAINT (Bruker, 2014)
;
_computing_structure_solution
;
<i>SHELXT</i> (Sheldrick, 2015a)
;
_computing_structure_refinement
;
<i>SHELXL2018/3</i> (Sheldrick, 2015b)
;
_computing_molecular_graphics
;
Olex2 1.5 (Dolomanov <i>et al.</i>,  2009)
;
_computing_publication_material
;
Olex2 1.5 (Dolomanov <i>et al.</i>,  2009)
;
loop_
    _atom_site_type_symbol
    _atom_site_label
    _atom_site_fract_x
    _atom_site_fract_y
    _atom_site_fract_z
    _atom_site_U_iso_or_equiv
    _atom_site_adp_type
    _atom_site_calc_flag
    _atom_site_occupancy
    _atom_site_disorder_assembly
    _atom_site_disorder_group
    U U1 0.500000 0.50545(2) 0.250000 0.05680(18) Uani d 1 . .
    O O2 0.4046(4) 0.5058(2) 0.1867(3) 0.0668(14) Uani d 1 . .
    O O1 0.4467(4) 0.42789(19) 0.3290(3) 0.0598(13) Uani d 1 . .
    O O3 0.4215(4) 0.5436(2) 0.3633(3) 0.0702(15) Uani d 1 . .
    O O38 0.3369(5) 0.8280(3) 0.5497(5) 0.101(2) Uani d 1 . .
    C C1 0.4172(5) 0.4220(3) 0.4034(5) 0.0526(16) Uani d 1 . .
    C C3 0.4021(5) 0.5249(3) 0.4367(4) 0.0518(16) Uani d 1 . .
    C C10 0.4020(5) 0.3630(3) 0.4337(5) 0.065(2) Uani d 1 . .
    H H10 0.372203 0.359431 0.485431 0.078 Uiso calc 1 . .
    C C31 0.3808(5) 0.6236(3) 0.4885(5) 0.0565(18) Uani d 1 . .
    H H31 0.393299 0.635888 0.432905 0.068 Uiso calc 1 . .
    C C2 0.3978(6) 0.4674(3) 0.4561(5) 0.064(2) Uani d 1 . .
    H H2 0.379594 0.457766 0.511265 0.077 Uiso calc 1 . .
    C C32 0.3639(5) 0.6697(3) 0.5490(5) 0.0613(19) Uani d 1 . .
    C C30 0.3811(5) 0.5683(3) 0.5006(5) 0.0573(18) Uani d 1 . .
    H H30 0.366567 0.554765 0.555099 0.069 Uiso calc 1 . .
    C C33 0.3596(6) 0.7257(3) 0.5195(6) 0.068(2) Uani d 1 . .
    H H33 0.368408 0.733321 0.461522 0.081 Uiso calc 1 . .
    C C11 0.4247(6) 0.3157(3) 0.3977(5) 0.067(2) Uani d 1 . .
    H H11 0.456935 0.317462 0.347134 0.081 Uiso calc 0.508(10) A 1
    H H11A 0.448394 0.321125 0.343338 0.081 Uiso calc 0.492(10) A 2
    C C37 0.3525(6) 0.6591(4) 0.6338(5) 0.076(2) Uani d 1 . .
    H H37 0.356872 0.620859 0.654994 0.091 Uiso calc 1 . .
    C C35 0.3296(6) 0.7600(4) 0.6582(6) 0.087(3) Uani d 1 . .
    C C36 0.3347(7) 0.7049(5) 0.6883(6) 0.092(3) Uani d 1 . .
    H H36 0.326007 0.697645 0.746387 0.110 Uiso calc 1 . .
    C C34 0.3424(6) 0.7714(4) 0.5748(6) 0.079(2) Uani d 1 . .
    C C38 0.3590(8) 0.8419(4) 0.4648(9) 0.105(3) Uani d 1 . .
    H H38A 0.326945 0.816480 0.426151 0.158 Uiso calc 1 . .
    H H38B 0.421559 0.836469 0.456974 0.158 Uiso calc 1 . .
    H H38C 0.343645 0.882193 0.453055 0.158 Uiso calc 1 . .
    C C13B 0.3955(14) 0.2404(9) 0.4996(15) 0.068(5) Uani d 0.492(10) A 2
    H H13B 0.379701 0.270341 0.537332 0.081 Uiso calc 0.492(10) A 2
    C C14A 0.4087(18) 0.1541(10) 0.423(2) 0.082(5) Uani d 0.508(10) A 1
    C C15A 0.3589(15) 0.1477(8) 0.4939(16) 0.080(5) Uani d 0.508(10) A 1
    C C14B 0.3915(13) 0.1834(8) 0.5236(13) 0.067(5) Uani d 0.492(10) A 2
    C C17A 0.3467(18) 0.2500(10) 0.4994(17) 0.095(7) Uani d 0.508(10) A 1
    H H17A 0.319308 0.282185 0.524921 0.114 Uiso calc 0.508(10) A 1
    C C13A 0.432(2) 0.2090(11) 0.3961(18) 0.076(6) Uani d 0.508(10) A 1
    H H13A 0.471153 0.211618 0.350243 0.091 Uiso calc 0.508(10) A 1
    C C12A 0.403(3) 0.2611(9) 0.432(3) 0.076(7) Uani d 0.508(10) A 1
    O O19A 0.3334(13) 0.0913(6) 0.5193(13) 0.113(6) Uani d 0.508(10) A 1
    C C15B 0.4158(17) 0.1413(9) 0.4687(17) 0.071(5) Uani d 0.492(10) A 2
    C C16B 0.4473(15) 0.1547(8) 0.3931(16) 0.069(5) Uani d 0.492(10) A 2
    H H16B 0.468259 0.124917 0.357690 0.083 Uiso calc 0.492(10) A 2
    O O19B 0.4177(12) 0.0840(6) 0.4973(12) 0.105(5) Uani d 0.492(10) A 2
    O O18A 0.4415(11) 0.1047(6) 0.3896(10) 0.105(5) Uani d 0.508(10) A 1
    C C18A 0.4869(17) 0.1098(10) 0.3160(15) 0.112(8) Uani d 0.508(10) A 1
    H H18A 0.467598 0.144500 0.285845 0.167 Uiso calc 0.508(10) A 1
    H H18B 0.476328 0.075701 0.280881 0.167 Uiso calc 0.508(10) A 1
    H H18C 0.549152 0.112882 0.328795 0.167 Uiso calc 0.508(10) A 1
    O O18B 0.3646(12) 0.1657(6) 0.6016(10) 0.106(6) Uani d 0.492(10) A 2
    C C12B 0.421(3) 0.2523(11) 0.425(3) 0.067(9) Uani d 0.492(10) A 2
    C C18B 0.3392(17) 0.2079(9) 0.6574(14) 0.104(8) Uani d 0.492(10) A 2
    H H18D 0.297215 0.233722 0.629780 0.156 Uiso calc 0.492(10) A 2
    H H18E 0.390035 0.230257 0.675735 0.156 Uiso calc 0.492(10) A 2
    H H18F 0.312142 0.189845 0.706314 0.156 Uiso calc 0.492(10) A 2
    C C16A 0.327(2) 0.1922(9) 0.5336(18) 0.110(8) Uani d 0.508(10) A 1
    H H16A 0.292933 0.187613 0.582515 0.132 Uiso calc 0.508(10) A 1
    O O20B 0.2817(14) 0.0707(10) 0.4557(15) 0.144(8) Uani d 0.492(10) A 2
    O O20A 0.4621(13) 0.0733(7) 0.5756(13) 0.127(6) Uani d 0.508(10) A 1
    C C19B 0.350(2) 0.0521(13) 0.491(2) 0.115(8) Uani d 0.492(10) A 2
    C C19A 0.389(2) 0.0561(10) 0.554(2) 0.116(8) Uani d 0.508(10) A 1
    O O39B 0.303(3) 0.7992(17) 0.722(3) 0.089(8) Uani d 0.40(2) B 1
    O O40B 0.169(2) 0.7907(13) 0.688(2) 0.095(4) Uani d 0.40(2) B 1
    C C39B 0.228(3) 0.8160(16) 0.730(3) 0.086(7) Uani d 0.40(2) B 1
    C C40B 0.212(3) 0.8665(18) 0.784(3) 0.126(9) Uani d 0.40(2) B 1
    H H40A 0.218743 0.854929 0.843348 0.189 Uiso calc 0.40(2) B 1
    H H40B 0.153465 0.881114 0.774306 0.189 Uiso calc 0.40(2) B 1
    H H40C 0.254641 0.896842 0.771628 0.189 Uiso calc 0.40(2) B 1
    O O4 0.5292(8) 0.6146(4) 0.2494(12) 0.080(5) Uani d 0.5 . .
    H H4 0.575033 0.615103 0.221182 0.120 Uiso calc 0.5 . .
    C C4 0.540(2) 0.6518(13) 0.3234(19) 0.176(16) Uani d 0.5 . .
    H H4A 0.545639 0.692077 0.305402 0.264 Uiso calc 0.5 . .
    H H4B 0.592321 0.640222 0.354705 0.264 Uiso calc 0.5 . .
    H H4C 0.489167 0.647879 0.359607 0.264 Uiso calc 0.5 . .
    C C40A 0.2551(17) 0.8910(12) 0.761(2) 0.126(9) Uani d 0.60(2) B 2
    H H40D 0.283804 0.884775 0.815389 0.189 Uiso calc 0.60(2) B 2
    H H40E 0.196377 0.906008 0.769702 0.189 Uiso calc 0.60(2) B 2
    H H40F 0.288578 0.918836 0.728014 0.189 Uiso calc 0.60(2) B 2
    C C17B 0.450(3) 0.2140(11) 0.364(2) 0.078(7) Uani d 0.492(10) A 2
    H H17B 0.469024 0.225407 0.310347 0.093 Uiso calc 0.492(10) A 2
    C C20B 0.361(10) -0.003(3) 0.534(13) 0.17(3) Uani d 0.37(19) A 2
    H H20A 0.324632 -0.003836 0.584783 0.258 Uiso calc 0.37(19) A 2
    H H20B 0.421930 -0.008150 0.550824 0.258 Uiso calc 0.37(19) A 2
    H H20C 0.343336 -0.034910 0.496940 0.258 Uiso calc 0.37(19) A 2
    C C53 0.2151(14) 0.4419(13) 0.242(2) 0.170(10) Uani d 0.5 . .
    H H53 0.267406 0.454385 0.268713 0.203 Uiso calc 0.5 . .
    C C54 0.173(2) 0.4765(10) 0.1843(17) 0.169(10) Uani d 0.5 . .
    H H54 0.203863 0.506632 0.157169 0.203 Uiso calc 0.5 . .
    C C55 0.087(2) 0.4679(12) 0.1655(16) 0.187(10) Uani d 0.5 . .
    H H55 0.055147 0.495542 0.133126 0.224 Uiso calc 0.5 . .
    C C56 0.0454(15) 0.4182(16) 0.195(2) 0.216(12) Uani d 0.5 . .
    H H56 -0.015053 0.412627 0.184968 0.260 Uiso calc 0.5 . .
    C C51 0.094(2) 0.3768(12) 0.238(3) 0.214(12) Uani d 0.5 . .
    C C52 0.179(2) 0.3887(13) 0.261(2) 0.206(11) Uani d 0.5 . .
    H H52 0.213200 0.360330 0.289331 0.247 Uiso calc 0.5 . .
    C C20A 0.357(6) -0.0027(18) 0.570(9) 0.17(3) Uani d 0.63(19) A 1
    H H20D 0.398901 -0.030934 0.549149 0.258 Uiso calc 0.63(19) A 1
    H H20E 0.300966 -0.008289 0.540742 0.258 Uiso calc 0.63(19) A 1
    H H20F 0.349027 -0.008060 0.630419 0.258 Uiso calc 0.63(19) A 1
    O O39A 0.3265(15) 0.8105(13) 0.7069(18) 0.102(8) Uani d 0.60(2) B 2
    C C39A 0.2499(18) 0.8360(11) 0.7152(17) 0.086(7) Uani d 0.60(2) B 2
    O O40A 0.1817(15) 0.8166(9) 0.6915(14) 0.095(4) Uani d 0.60(2) B 2
    C C50 0.051(3) 0.3265(17) 0.266(3) 0.238(18) Uani d 0.5 . .
    H H50A 0.004228 0.337362 0.303933 0.358 Uiso calc 0.5 . .
    H H50B 0.092790 0.301667 0.295870 0.358 Uiso calc 0.5 . .
    H H50C 0.026877 0.305478 0.217622 0.358 Uiso calc 0.5 . .
loop_
    _atom_site_aniso_label
    _atom_site_aniso_U_11
    _atom_site_aniso_U_22
    _atom_site_aniso_U_33
    _atom_site_aniso_U_12
    _atom_site_aniso_U_13
    _atom_site_aniso_U_23
    U1 0.0993(4) 0.0338(2) 0.0371(2) 0.000 -0.00774(18) 0.000
    O2 0.097(4) 0.055(3) 0.049(3) 0.020(3) -0.009(3) -0.009(2)
    O1 0.082(4) 0.039(2) 0.059(3) -0.004(2) 0.006(3) 0.000(2)
    O3 0.113(5) 0.045(3) 0.052(3) 0.007(3) 0.006(3) -0.001(2)
    O38 0.117(6) 0.062(3) 0.123(5) 0.021(4) -0.042(5) -0.034(3)
    C1 0.055(5) 0.047(3) 0.056(4) -0.006(3) -0.006(3) 0.008(3)
    C3 0.054(5) 0.055(3) 0.046(3) 0.007(3) -0.005(3) 0.005(3)
    C10 0.070(6) 0.057(3) 0.067(5) -0.011(4) -0.001(4) 0.008(3)
    C31 0.061(5) 0.061(3) 0.048(4) 0.015(3) -0.002(4) -0.003(3)
    C2 0.080(6) 0.054(3) 0.058(4) 0.001(4) 0.002(4) 0.006(3)
    C32 0.060(5) 0.069(4) 0.055(4) 0.018(4) -0.018(4) -0.015(3)
    C30 0.063(5) 0.059(3) 0.050(4) 0.007(3) -0.003(4) 0.000(3)
    C33 0.070(6) 0.063(4) 0.069(5) 0.017(4) -0.020(4) -0.019(3)
    C11 0.080(6) 0.053(3) 0.067(5) -0.009(4) -0.023(4) 0.000(3)
    C37 0.082(6) 0.087(5) 0.059(4) 0.033(5) -0.014(4) -0.016(4)
    C35 0.084(6) 0.096(5) 0.079(5) 0.040(5) -0.036(5) -0.041(4)
    C36 0.103(8) 0.113(6) 0.059(5) 0.043(6) -0.023(5) -0.031(4)
    C34 0.079(6) 0.068(4) 0.088(5) 0.021(4) -0.032(5) -0.031(4)
    C38 0.106(9) 0.063(6) 0.147(8) 0.001(5) -0.026(8) -0.006(6)
    C13B 0.069(14) 0.054(7) 0.080(9) 0.006(8) -0.001(10) 0.012(7)
    C14A 0.068(17) 0.068(7) 0.110(16) -0.024(8) -0.015(10) 0.018(8)
    C15A 0.061(13) 0.062(7) 0.118(13) -0.025(8) -0.012(9) 0.013(7)
    C14B 0.053(11) 0.057(7) 0.092(9) 0.014(8) 0.020(9) 0.020(6)
    C17A 0.11(2) 0.069(9) 0.103(15) 0.002(11) -0.014(13) 0.016(9)
    C13A 0.085(18) 0.057(7) 0.085(16) -0.017(8) -0.035(11) 0.017(8)
    C12A 0.065(18) 0.058(7) 0.103(16) -0.019(11) -0.044(10) 0.010(10)
    O19A 0.118(13) 0.067(7) 0.153(15) -0.028(7) -0.005(11) 0.038(8)
    C15B 0.056(14) 0.057(6) 0.100(11) -0.009(7) -0.002(10) 0.002(6)
    C16B 0.057(14) 0.051(7) 0.098(11) -0.004(8) 0.005(9) -0.011(7)
    O19B 0.118(12) 0.052(6) 0.146(15) -0.004(6) 0.002(11) 0.017(7)
    O18A 0.150(14) 0.070(7) 0.097(10) -0.021(7) 0.009(8) 0.012(6)
    C18A 0.13(2) 0.091(14) 0.109(15) -0.017(13) 0.016(12) 0.019(11)
    O18B 0.156(15) 0.061(7) 0.101(9) 0.004(8) 0.050(10) 0.022(6)
    C12B 0.08(2) 0.053(6) 0.066(10) 0.018(9) -0.015(11) 0.001(7)
    C18B 0.13(2) 0.089(12) 0.092(13) 0.014(13) 0.050(14) 0.024(9)
    C16A 0.13(2) 0.067(8) 0.129(18) -0.032(11) 0.009(14) -0.003(9)
    O20B 0.128(14) 0.147(16) 0.156(19) -0.053(12) -0.006(13) 0.021(13)
    O20A 0.145(14) 0.092(10) 0.142(15) -0.005(9) -0.031(12) 0.019(10)
    C19B 0.135(16) 0.086(12) 0.12(2) -0.033(11) 0.015(15) 0.007(13)
    C19A 0.149(16) 0.069(10) 0.13(2) -0.013(9) -0.027(16) 0.013(12)
    O39B 0.101(13) 0.089(13) 0.075(11) 0.045(12) -0.023(11) -0.028(10)
    O40B 0.101(8) 0.097(13) 0.086(6) 0.022(10) -0.016(5) -0.023(10)
    C39B 0.089(11) 0.096(13) 0.073(11) 0.033(8) -0.020(8) -0.013(11)
    C40B 0.078(17) 0.122(17) 0.18(2) 0.026(10) -0.012(14) -0.072(17)
    O4 0.120(16) 0.048(5) 0.074(7) -0.010(5) 0.054(12) -0.004(6)
    C4 0.18(3) 0.18(3) 0.18(2) -0.10(2) 0.11(2) -0.11(2)
    C40A 0.078(17) 0.122(17) 0.18(2) 0.026(10) -0.012(14) -0.072(17)
    C17B 0.097(19) 0.056(8) 0.081(15) -0.003(10) 0.002(14) -0.008(8)
    C20B 0.199(19) 0.063(7) 0.26(7) -0.015(9) 0.03(4) 0.021(19)
    C53 0.154(18) 0.129(17) 0.23(3) 0.002(13) 0.061(17) -0.079(16)
    C54 0.21(2) 0.120(16) 0.18(2) -0.029(15) 0.033(18) -0.094(14)
    C55 0.19(2) 0.17(2) 0.20(3) -0.020(17) 0.04(2) -0.035(19)
    C56 0.21(2) 0.19(2) 0.24(3) -0.054(17) -0.02(2) -0.01(2)
    C51 0.22(2) 0.16(2) 0.26(3) -0.051(16) -0.01(2) -0.019(19)
    C52 0.20(2) 0.165(19) 0.25(3) -0.029(16) 0.01(2) -0.034(19)
    C20A 0.199(19) 0.063(7) 0.26(7) -0.015(9) 0.03(4) 0.021(19)
    O39A 0.085(10) 0.117(11) 0.104(15) 0.027(9) -0.017(9) -0.069(12)
    C39A 0.089(11) 0.096(13) 0.073(11) 0.033(8) -0.020(8) -0.013(11)
    O40A 0.101(8) 0.097(13) 0.086(6) 0.022(10) -0.016(5) -0.023(10)
    C50 0.24(3) 0.15(3) 0.32(5) -0.05(2) 0.01(4) -0.02(3)
_geom_special_details
;
 All esds (except the esd in the dihedral angle between two l.s. planes)
 are estimated using the full covariance matrix.  The cell esds are taken
 into account individually in the estimation of esds in distances, angles
 and torsion angles; correlations between esds in cell parameters are only
 used when they are defined by crystal symmetry.  An approximate (isotropic)
 treatment of cell esds is used for estimating esds involving l.s. planes.
;
loop_
    _geom_bond_atom_site_label_1
    _geom_bond_atom_site_label_2
    _geom_bond_site_symmetry_2
    _geom_bond_distance
    _geom_bond_publ_flag
    U1 O2 . 1.772(6) ?
    U1 O2 2_655 1.772(6) ?
    U1 O1 2_655 2.345(5) ?
    U1 O1 . 2.345(5) ?
    U1 O3 2_655 2.351(5) ?
    U1 O3 . 2.351(5) ?
    U1 O4 2_655 2.567(9) ?
    U1 O4 . 2.567(9) ?
    O1 C1 . 1.279(8) ?
    O3 C3 . 1.283(9) ?
    O38 C34 . 1.372(12) ?
    O38 C38 . 1.434(14) ?
    C1 C10 . 1.468(10) ?
    C1 C2 . 1.379(11) ?
    C3 C2 . 1.370(11) ?
    C3 C30 . 1.468(10) ?
    C10 H10 . 0.9500 ?
    C10 C11 . 1.286(11) ?
    C31 H31 . 0.9500 ?
    C31 C32 . 1.462(10) ?
    C31 C30 . 1.295(10) ?
    C2 H2 . 0.9500 ?
    C32 C33 . 1.380(11) ?
    C32 C37 . 1.384(11) ?
    C30 H30 . 0.9500 ?
    C33 H33 . 0.9500 ?
    C33 C34 . 1.403(11) ?
    C11 H11 . 0.9500 ?
    C11 H11A . 0.9500 ?
    C11 C12A . 1.418(18) ?
    C11 C12B . 1.53(3) ?
    C37 H37 . 0.9500 ?
    C37 C36 . 1.398(11) ?
    C35 C36 . 1.364(15) ?
    C35 C34 . 1.369(14) ?
    C35 O39B . 1.42(4) ?
    C35 O39A . 1.40(3) ?
    C36 H36 . 0.9500 ?
    C38 H38A . 0.9800 ?
    C38 H38B . 0.9800 ?
    C38 H38C . 0.9800 ?
    C13B H13B . 0.9500 ?
    C13B C14B . 1.38(3) ?
    C13B C12B . 1.28(4) ?
    C14A C15A . 1.38(3) ?
    C14A C13A . 1.39(3) ?
    C14A O18A . 1.36(3) ?
    C15A O19A . 1.423(15) ?
    C15A C16A . 1.31(3) ?
    C14B C15B . 1.36(3) ?
    C14B O18B . 1.37(2) ?
    C17A H17A . 0.9500 ?
    C17A C12A . 1.41(4) ?
    C17A C16A . 1.48(3) ?
    C13A H13A . 0.9500 ?
    C13A C12A . 1.41(4) ?
    O19A C19A . 1.30(3) ?
    C15B C16B . 1.34(3) ?
    C15B O19B . 1.40(2) ?
    C16B H16B . 0.9500 ?
    C16B C17B . 1.45(3) ?
    O19B C19B . 1.28(3) ?
    O18A C18A . 1.37(2) ?
    C18A H18A . 0.9800 ?
    C18A H18B . 0.9800 ?
    C18A H18C . 0.9800 ?
    O18B C18B . 1.38(2) ?
    C12B C17B . 1.39(3) ?
    C18B H18D . 0.9800 ?
    C18B H18E . 0.9800 ?
    C18B H18F . 0.9800 ?
    C16A H16A . 0.9500 ?
    O20B C19B . 1.26(4) ?
    O20A C19A . 1.24(3) ?
    C19B C20B . 1.47(5) ?
    C19A C20A . 1.47(5) ?
    O39B C39B . 1.23(4) ?
    O40B C39B . 1.26(4) ?
    C39B C40B . 1.48(2) ?
    C40B H40A . 0.9800 ?
    C40B H40B . 0.9800 ?
    C40B H40C . 0.9800 ?
    O4 H4 . 0.8400 ?
    O4 C4 . 1.47(3) ?
    C4 H4A . 0.9800 ?
    C4 H4B . 0.9800 ?
    C4 H4C . 0.9800 ?
    C40A H40D . 0.9800 ?
    C40A H40E . 0.9800 ?
    C40A H40F . 0.9800 ?
    C40A C39A . 1.466(19) ?
    C17B H17B . 0.9500 ?
    C20B H20A . 0.9800 ?
    C20B H20B . 0.9800 ?
    C20B H20C . 0.9800 ?
    C53 H53 . 0.9500 ?
    C53 C54 . 1.378(10) ?
    C53 C52 . 1.383(10) ?
    C54 H54 . 0.9500 ?
    C54 C55 . 1.375(10) ?
    C55 H55 . 0.9500 ?
    C55 C56 . 1.395(10) ?
    C56 H56 . 0.9500 ?
    C56 C51 . 1.392(10) ?
    C51 C52 . 1.391(10) ?
    C51 C50 . 1.41(4) ?
    C52 H52 . 0.9500 ?
    C20A H20D . 0.9800 ?
    C20A H20E . 0.9800 ?
    C20A H20F . 0.9800 ?
    O39A C39A . 1.33(3) ?
    C39A O40A . 1.20(3) ?
    C50 H50A . 0.9800 ?
    C50 H50B . 0.9800 ?
    C50 H50C . 0.9800 ?
loop_
    _geom_angle_atom_site_label_1
    _geom_angle_atom_site_label_2
    _geom_angle_atom_site_label_3
    _geom_angle_site_symmetry_1
    _geom_angle_site_symmetry_3
    _geom_angle
    _geom_angle_publ_flag
    O2 U1 O2 . 2_655 179.5(3) ?
    O2 U1 O1 2_655 2_655 90.9(2) ?
    O2 U1 O1 2_655 . 89.5(2) ?
    O2 U1 O1 . 2_655 89.5(2) ?
    O2 U1 O1 . . 90.9(2) ?
    O2 U1 O3 . 2_655 89.5(2) ?
    O2 U1 O3 2_655 . 89.5(2) ?
    O2 U1 O3 2_655 2_655 90.3(2) ?
    O2 U1 O3 . . 90.3(2) ?
    O2 U1 O4 2_655 . 81.6(4) ?
    O2 U1 O4 2_655 2_655 97.9(4) ?
    O2 U1 O4 . 2_655 81.6(4) ?
    O2 U1 O4 . . 97.9(4) ?
    O1 U1 O1 2_655 . 80.0(2) ?
    O1 U1 O3 . 2_655 152.09(18) ?
    O1 U1 O3 . . 72.05(17) ?
    O1 U1 O3 2_655 2_655 72.05(17) ?
    O1 U1 O3 2_655 . 152.09(18) ?
    O1 U1 O4 2_655 2_655 144.9(4) ?
    O1 U1 O4 . . 144.9(4) ?
    O1 U1 O4 2_655 . 133.6(3) ?
    O1 U1 O4 . 2_655 133.6(3) ?
    O3 U1 O3 2_655 . 135.9(2) ?
    O3 U1 O4 2_655 2_655 74.0(3) ?
    O3 U1 O4 2_655 . 62.4(3) ?
    O3 U1 O4 . . 74.0(3) ?
    O3 U1 O4 . 2_655 62.4(3) ?
    O4 U1 O4 . 2_655 20.2(6) ?
    C1 O1 U1 . . 135.0(4) ?
    C3 O3 U1 . . 134.2(5) ?
    C34 O38 C38 . . 118.3(8) ?
    O1 C1 C10 . . 117.5(7) ?
    O1 C1 C2 . . 124.3(6) ?
    C2 C1 C10 . . 118.2(7) ?
    O3 C3 C2 . . 123.1(7) ?
    O3 C3 C30 . . 117.1(6) ?
    C2 C3 C30 . . 119.8(7) ?
    C1 C10 H10 . . 116.5 ?
    C11 C10 C1 . . 126.9(8) ?
    C11 C10 H10 . . 116.5 ?
    C32 C31 H31 . . 115.7 ?
    C30 C31 H31 . . 115.7 ?
    C30 C31 C32 . . 128.5(8) ?
    C1 C2 H2 . . 116.8 ?
    C3 C2 C1 . . 126.3(7) ?
    C3 C2 H2 . . 116.8 ?
    C33 C32 C31 . . 118.0(7) ?
    C33 C32 C37 . . 119.5(7) ?
    C37 C32 C31 . . 122.6(7) ?
    C3 C30 H30 . . 117.5 ?
    C31 C30 C3 . . 125.0(7) ?
    C31 C30 H30 . . 117.5 ?
    C32 C33 H33 . . 119.9 ?
    C32 C33 C34 . . 120.2(9) ?
    C34 C33 H33 . . 119.9 ?
    C10 C11 H11 . . 119.2 ?
    C10 C11 H11A . . 113.7 ?
    C10 C11 C12A . . 121.6(17) ?
    C10 C11 C12B . . 132.6(15) ?
    C12A C11 H11 . . 119.2 ?
    C12B C11 H11A . . 113.7 ?
    C32 C37 H37 . . 120.1 ?
    C32 C37 C36 . . 119.9(9) ?
    C36 C37 H37 . . 120.1 ?
    C36 C35 C34 . . 120.8(8) ?
    C36 C35 O39B . . 111(2) ?
    C36 C35 O39A . . 125.9(16) ?
    C34 C35 O39B . . 127.8(19) ?
    C34 C35 O39A . . 112.4(17) ?
    C37 C36 H36 . . 119.9 ?
    C35 C36 C37 . . 120.1(10) ?
    C35 C36 H36 . . 119.9 ?
    O38 C34 C33 . . 123.3(10) ?
    C35 C34 O38 . . 117.2(8) ?
    C35 C34 C33 . . 119.5(9) ?
    O38 C38 H38A . . 109.5 ?
    O38 C38 H38B . . 109.5 ?
    O38 C38 H38C . . 109.5 ?
    H38A C38 H38B . . 109.5 ?
    H38A C38 H38C . . 109.5 ?
    H38B C38 H38C . . 109.5 ?
    C14B C13B H13B . . 120.7 ?
    C12B C13B H13B . . 120.7 ?
    C12B C13B C14B . . 119(2) ?
    C15A C14A C13A . . 120(3) ?
    O18A C14A C15A . . 116(2) ?
    O18A C14A C13A . . 123(3) ?
    C14A C15A O19A . . 119(2) ?
    C16A C15A C14A . . 122(2) ?
    C16A C15A O19A . . 119(2) ?
    C15B C14B C13B . . 120(2) ?
    C15B C14B O18B . . 116.9(18) ?
    O18B C14B C13B . . 123.5(19) ?
    C12A C17A H17A . . 117.4 ?
    C12A C17A C16A . . 125(2) ?
    C16A C17A H17A . . 117.4 ?
    C14A C13A H13A . . 117.5 ?
    C14A C13A C12A . . 125(3) ?
    C12A C13A H13A . . 117.5 ?
    C17A C12A C11 . . 127(3) ?
    C13A C12A C11 . . 122(3) ?
    C13A C12A C17A . . 110.6(18) ?
    C19A O19A C15A . . 121(2) ?
    C14B C15B O19B . . 118(2) ?
    C16B C15B C14B . . 121(2) ?
    C16B C15B O19B . . 120(2) ?
    C15B C16B H16B . . 119.5 ?
    C15B C16B C17B . . 121(2) ?
    C17B C16B H16B . . 119.5 ?
    C19B O19B C15B . . 120(2) ?
    C14A O18A C18A . . 117.0(19) ?
    O18A C18A H18A . . 109.5 ?
    O18A C18A H18B . . 109.5 ?
    O18A C18A H18C . . 109.5 ?
    H18A C18A H18B . . 109.5 ?
    H18A C18A H18C . . 109.5 ?
    H18B C18A H18C . . 109.5 ?
    C14B O18B C18B . . 117.4(15) ?
    C13B C12B C11 . . 119(2) ?
    C13B C12B C17B . . 128(2) ?
    C17B C12B C11 . . 113(2) ?
    O18B C18B H18D . . 109.5 ?
    O18B C18B H18E . . 109.5 ?
    O18B C18B H18F . . 109.5 ?
    H18D C18B H18E . . 109.5 ?
    H18D C18B H18F . . 109.5 ?
    H18E C18B H18F . . 109.5 ?
    C15A C16A C17A . . 117(3) ?
    C15A C16A H16A . . 121.4 ?
    C17A C16A H16A . . 121.4 ?
    O19B C19B C20B . . 112(7) ?
    O20B C19B O19B . . 121(3) ?
    O20B C19B C20B . . 127(6) ?
    O19A C19A C20A . . 116(4) ?
    O20A C19A O19A . . 121(2) ?
    O20A C19A C20A . . 124(4) ?
    C39B O39B C35 . . 123(3) ?
    O39B C39B O40B . . 118(3) ?
    O39B C39B C40B . . 118(4) ?
    O40B C39B C40B . . 124(3) ?
    C39B C40B H40A . . 109.5 ?
    C39B C40B H40B . . 109.5 ?
    C39B C40B H40C . . 109.5 ?
    H40A C40B H40B . . 109.5 ?
    H40A C40B H40C . . 109.5 ?
    H40B C40B H40C . . 109.5 ?
    U1 O4 H4 . . 99.4 ?
    C4 O4 U1 . . 126.4(17) ?
    C4 O4 H4 . . 109.5 ?
    O4 C4 O4 . 2_655 30.1(9) ?
    O4 C4 H4A 2_655 . 108.8 ?
    O4 C4 H4A . . 109.5 ?
    O4 C4 H4B 2_655 . 132.8 ?
    O4 C4 H4B . . 109.5 ?
    O4 C4 H4C . . 109.5 ?
    O4 C4 H4C 2_655 . 82.1 ?
    H4A C4 H4B . . 109.5 ?
    H4A C4 H4C . . 109.5 ?
    H4B C4 H4C . . 109.5 ?
    H40D C40A H40E . . 109.5 ?
    H40D C40A H40F . . 109.5 ?
    H40E C40A H40F . . 109.5 ?
    C39A C40A H40D . . 109.5 ?
    C39A C40A H40E . . 109.5 ?
    C39A C40A H40F . . 109.5 ?
    C16B C17B H17B . . 124.0 ?
    C12B C17B C16B . . 112(2) ?
    C12B C17B H17B . . 124.0 ?
    C19B C20B H20A . . 109.5 ?
    C19B C20B H20B . . 109.5 ?
    C19B C20B H20C . . 109.5 ?
    H20A C20B H20B . . 109.5 ?
    H20A C20B H20C . . 109.5 ?
    H20B C20B H20C . . 109.5 ?
    C54 C53 H53 . . 120.8 ?
    C54 C53 C52 . . 118.4(10) ?
    C52 C53 H53 . . 120.8 ?
    C53 C54 H54 . . 119.7 ?
    C55 C54 C53 . . 120.6(10) ?
    C55 C54 H54 . . 119.7 ?
    C54 C55 H55 . . 120.4 ?
    C54 C55 C56 . . 119.3(10) ?
    C56 C55 H55 . . 120.4 ?
    C55 C56 H56 . . 120.4 ?
    C51 C56 C55 . . 119.2(10) ?
    C51 C56 H56 . . 120.4 ?
    C56 C51 C50 . . 118(3) ?
    C52 C51 C56 . . 119.7(10) ?
    C52 C51 C50 . . 121(3) ?
    C53 C52 C51 . . 119.8(10) ?
    C53 C52 H52 . . 120.1 ?
    C51 C52 H52 . . 120.1 ?
    C19A C20A H20D . . 109.5 ?
    C19A C20A H20E . . 109.5 ?
    C19A C20A H20F . . 109.5 ?
    H20D C20A H20E . . 109.5 ?
    H20D C20A H20F . . 109.5 ?
    H20E C20A H20F . . 109.5 ?
    C39A O39A C35 . . 117.5(19) ?
    O39A C39A C40A . . 113(2) ?
    O40A C39A C40A . . 122(2) ?
    O40A C39A O39A . . 125(2) ?
    C51 C50 H50A . . 109.5 ?
    C51 C50 H50B . . 109.5 ?
    C51 C50 H50C . . 109.5 ?
    H50A C50 H50B . . 109.5 ?
    H50A C50 H50C . . 109.5 ?
    H50B C50 H50C . . 109.5 ?
loop_
    _geom_torsion_atom_site_label_1
    _geom_torsion_atom_site_label_2
    _geom_torsion_atom_site_label_3
    _geom_torsion_atom_site_label_4
    _geom_torsion_site_symmetry_1
    _geom_torsion_site_symmetry_2
    _geom_torsion_site_symmetry_3
    _geom_torsion_site_symmetry_4
    _geom_torsion
    _geom_torsion_publ_flag
    U1 O1 C1 C10 . . . . -171.1(5) ?
    U1 O1 C1 C2 . . . . 9.9(12) ?
    U1 O3 C3 C2 . . . . -24.7(12) ?
    U1 O3 C3 C30 . . . . 157.3(5) ?
    U1 O4 C4 O4 . . . 2_655 -81.2(15) ?
    O1 C1 C10 C11 . . . . 9.0(12) ?
    O1 C1 C2 C3 . . . . 3.7(13) ?
    O3 C3 C2 C1 . . . . 3.5(13) ?
    O3 C3 C30 C31 . . . . -0.1(12) ?
    C1 C10 C11 C12A . . . . -177(2) ?
    C1 C10 C11 C12B . . . . 173(3) ?
    C10 C1 C2 C3 . . . . -175.3(7) ?
    C10 C11 C12A C17A . . . . 9(6) ?
    C10 C11 C12A C13A . . . . -176(3) ?
    C10 C11 C12B C13B . . . . -4(6) ?
    C10 C11 C12B C17B . . . . 178(2) ?
    C31 C32 C33 C34 . . . . 179.2(8) ?
    C31 C32 C37 C36 . . . . -178.6(8) ?
    C2 C1 C10 C11 . . . . -171.9(8) ?
    C2 C3 C30 C31 . . . . -178.1(8) ?
    C32 C31 C30 C3 . . . . -177.6(7) ?
    C32 C33 C34 O38 . . . . -179.7(8) ?
    C32 C33 C34 C35 . . . . -0.1(14) ?
    C32 C37 C36 C35 . . . . -0.9(15) ?
    C30 C3 C2 C1 . . . . -178.6(8) ?
    C30 C31 C32 C33 . . . . -174.3(8) ?
    C30 C31 C32 C37 . . . . 6.0(14) ?
    C33 C32 C37 C36 . . . . 1.7(13) ?
    C11 C12B C17B C16B . . . . 179(3) ?
    C37 C32 C33 C34 . . . . -1.2(13) ?
    C35 O39B C39B O40B . . . . 12(7) ?
    C35 O39B C39B C40B . . . . -166(4) ?
    C35 O39A C39A C40A . . . . -175(2) ?
    C35 O39A C39A O40A . . . . 8(5) ?
    C36 C35 C34 O38 . . . . -179.5(9) ?
    C36 C35 C34 C33 . . . . 0.9(15) ?
    C36 C35 O39B C39B . . . . -98(4) ?
    C36 C35 O39A C39A . . . . -103(3) ?
    C34 C35 C36 C37 . . . . -0.4(16) ?
    C34 C35 O39B C39B . . . . 76(5) ?
    C34 C35 O39A C39A . . . . 88(3) ?
    C38 O38 C34 C33 . . . . -6.9(14) ?
    C38 O38 C34 C35 . . . . 173.5(9) ?
    C13B C14B C15B C16B . . . . 3(3) ?
    C13B C14B C15B O19B . . . . 175(2) ?
    C13B C14B O18B C18B . . . . 1(3) ?
    C13B C12B C17B C16B . . . . 1(7) ?
    C14A C15A O19A C19A . . . . 74(3) ?
    C14A C15A C16A C17A . . . . 0(4) ?
    C14A C13A C12A C11 . . . . -176(3) ?
    C14A C13A C12A C17A . . . . 1(5) ?
    C15A C14A C13A C12A . . . . -6(5) ?
    C15A C14A O18A C18A . . . . 176(2) ?
    C15A O19A C19A O20A . . . . 10(4) ?
    C15A O19A C19A C20A . . . . -174(6) ?
    C14B C13B C12B C11 . . . . 179(3) ?
    C14B C13B C12B C17B . . . . -3(7) ?
    C14B C15B C16B C17B . . . . -5(4) ?
    C14B C15B O19B C19B . . . . 90(3) ?
    C13A C14A C15A O19A . . . . 178(3) ?
    C13A C14A C15A C16A . . . . 5(4) ?
    C13A C14A O18A C18A . . . . -13(4) ?
    C12A C17A C16A C15A . . . . -6(5) ?
    O19A C15A C16A C17A . . . . -173(2) ?
    C15B C14B O18B C18B . . . . -179(2) ?
    C15B C16B C17B C12B . . . . 3(5) ?
    C15B O19B C19B O20B . . . . 3(5) ?
    C15B O19B C19B C20B . . . . -172(9) ?
    C16B C15B O19B C19B . . . . -98(3) ?
    O19B C15B C16B C17B . . . . -177(3) ?
    O18A C14A C15A O19A . . . . -10(3) ?
    O18A C14A C15A C16A . . . . 177(2) ?
    O18A C14A C13A C12A . . . . -177(3) ?
    O18B C14B C15B C16B . . . . -176(2) ?
    O18B C14B C15B O19B . . . . -5(3) ?
    C12B C13B C14B C15B . . . . 1(4) ?
    C12B C13B C14B O18B . . . . -180(3) ?
    C16A C15A O19A C19A . . . . -113(3) ?
    C16A C17A C12A C11 . . . . -179(3) ?
    C16A C17A C12A C13A . . . . 5(5) ?
    O39B C35 C36 C37 . . . . 174.6(19) ?
    O39B C35 C34 O38 . . . . 6(3) ?
    O39B C35 C34 C33 . . . . -173(2) ?
    C53 C54 C55 C56 . . . . -11(2) ?
    C54 C53 C52 C51 . . . . -15(5) ?
    C54 C55 C56 C51 . . . . -4(2) ?
    C55 C56 C51 C52 . . . . 8(5) ?
    C55 C56 C51 C50 . . . . -180(4) ?
    C56 C51 C52 C53 . . . . 1(5) ?
    C52 C53 C54 C55 . . . . 20(4) ?
    O39A C35 C36 C37 . . . . -168.9(14) ?
    O39A C35 C34 O38 . . . . -9.5(16) ?
    O39A C35 C34 C33 . . . . 170.8(12) ?
    C50 C51 C52 C53 . . . . -171(4) ?
loop_
    _geom_hbond_atom_site_label_D
    _geom_hbond_atom_site_label_H
    _geom_hbond_atom_site_label_A
    _geom_hbond_site_symmetry_A
    _geom_hbond_distance_DH
    _geom_hbond_distance_HA
    _geom_hbond_distance_DA
    _geom_hbond_angle_DHA
    _geom_hbond_publ_flag
    O4 H4 O40A 8_565 0.84 2.33 2.99(2) 135.6 yes
    O4 H4 O40B 8_565 0.84 2.67 3.23(4) 125.1 yes
    C40A H40D O20B 6_566 0.98 2.46 3.25(4) 137.1 yes
    C30 H30 O2 6_566 0.95 2.58 3.436(9) 149.9 yes
_shelx_space_group_comment
;
The symmetry employed for this shelxl refinement is uniquely defined
by the following loop, which should always be used as a source of
symmetry information in preference to the above space-group names.
They are only intended as comments.
;
_shelx_estimated_absorpt_T_min     0.527
_shelx_estimated_absorpt_T_max     0.719
_shelx_hkl_file
;
   4   0   0   65.78    2.32
   6   0   0   20.20    0.82
   6   0   0   19.78    0.81
   8   0   0    9.92    0.59
   8   0   0    9.50    0.53
   8   0   0    9.46    0.57
  10   0   0    4.09    0.53
  10   0   0    4.94    0.47
  10   0   0    4.19    0.59
  12   0   0    9.92    0.71
  12   0   0   10.06    0.76
  12   0   0    8.37    0.64
  12   0   0   10.21    0.82
  14   0   0    0.53    0.50
  14   0   0    0.71    0.36
  14   0   0    1.00    0.45
  14   0   0    1.07    0.41
  16   0   0    0.99    0.60
  16   0   0    0.49    0.48
  16   0   0    0.16    0.63
  16   0   0    0.06    0.42
  18   0   0    0.48    0.65
  18   0   0    0.83    0.55
  18   0   0   -0.74    0.65
  18   0   0   -0.42    0.51
  -3  -1   0  106.60    3.81
   3  -1   0  112.35    3.83
   3   1   0  108.78    3.81
   3   1   0  109.98    3.80
   5  -1   0    0.40    0.19
   5  -1   0    0.88    0.17
   5   1   0    0.63    0.15
   5   1   0    1.07    0.19
   7  -1   0   11.13    0.57
   7  -1   0   10.61    0.57
   7   1   0   11.26    0.60
   7   1   0   11.41    0.54
   9  -1   0   22.38    0.96
   9  -1   0   22.98    0.94
   9  -1   0   22.18    0.98
   9   1   0   20.74    0.91
   9   1   0   21.65    1.00
  11  -1   0    7.78    0.64
  11  -1   0    7.24    0.67
  11  -1   0    8.50    0.64
  11  -1   0    8.12    0.60
  11   1   0    7.48    0.72
  11   1   0    8.12    0.66
  11   1   0    8.27    0.57
  13  -1   0    0.97    0.37
  13  -1   0    0.98    0.41
  13  -1   0    0.92    0.40
  13  -1   0    1.11    0.47
  13   1   0    1.79    0.50
  13   1   0    1.05    0.35
  13   1   0    0.90    0.42
  13   1   0    1.38    0.39
  15  -1   0    0.95    0.40
  15  -1   0    0.68    0.56
  15  -1   0    0.95    0.45
  15  -1   0    0.88    0.50
  15   1   0    0.60    0.42
  15   1   0    0.77    0.49
  15   1   0    0.72    0.39
  17  -1   0   -0.63    0.58
  17  -1   0    0.84    0.55
  17  -1   0    0.98    0.64
  17  -1   0   -0.19    0.46
  17   1   0    1.25    0.63
  17   1   0    0.45    0.51
  17   1   0   -0.08    0.47
  17   1   0    0.41    0.60
  -2  -2   0  190.64    6.77
   2  -2   0  195.50    6.81
  -2  -2   0  194.80    6.77
  -2  -2   0  196.28    6.82
   2   2   0  187.26    6.77
  -2   2   0  198.27    6.80
   2   2   0  190.28    6.75
   2   2   0  202.82    6.80
   4  -2   0   79.24    2.69
  -4  -2   0   74.73    2.69
   4   2   0   74.57    2.66
  -4   2   0   76.59    2.69
   4   2   0   76.55    2.70
   4   2   0   75.50    2.64
   6  -2   0    0.61    0.19
   6  -2   0    0.79    0.21
   6   2   0    0.83    0.09
   6   2   0    0.56    0.15
   6   2   0    0.71    0.23
   8  -2   0   20.94    0.89
   8  -2   0   20.84    0.89
   8   2   0   20.83    0.84
   8   2   0   20.03    0.93
  10  -2   0   18.55    0.91
  10  -2   0   19.62    0.91
  10  -2   0   18.25    0.90
  10  -2   0   18.81    0.87
  10   2   0   18.47    0.83
  10   2   0   19.24    0.96
  12  -2   0    1.38    0.39
  12  -2   0    1.53    0.34
  12  -2   0    1.30    0.41
  12  -2   0    1.83    0.40
  12   2   0    1.85    0.41
  12   2   0    1.66    0.34
  12   2   0    1.57    0.31
  12   2   0    1.55    0.47
  14  -2   0    0.71    0.46
  14  -2   0    0.93    0.43
  14  -2   0    1.53    0.87
  14  -2   0    0.86    0.39
  14   2   0    1.47    0.53
  14   2   0    0.90    0.46
  14   2   0    0.70    0.35
  14   2   0    1.12    0.41
  16  -2   0    0.25    0.43
  16  -2   0    0.32    0.55
  16  -2   0    0.23    0.49
  16  -2   0    0.17    0.53
  16   2   0    0.29    0.55
  16   2   0    0.58    0.46
  16   2   0    1.18    0.61
  16   2   0    0.60    0.42
  18  -2   0    0.34    0.64
  18  -2   0    1.53    0.68
  18  -2   0    0.97    0.60
  18  -2   0   -0.26    0.48
  18   2   0    1.11    0.73
  18   2   0    0.87    0.67
  18   2   0    0.32    0.49
  18   2   0   -0.08    0.52
  -1  -3   0  145.39    5.23
  -1  -3   0  154.35    5.09
   1  -3   0  142.21    5.14
  -1   3   0  134.10    5.07
  -3  -3   0   73.69    2.60
  -3  -3   0   73.43    2.60
   3  -3   0   74.00    2.63
   3  -3   0   69.73    2.63
  -3  -3   0   82.71    2.66
   3   3   0   74.55    2.61
   3   3   0   72.46    2.60
   3   3   0   77.13    2.65
  -3   3   0   75.78    2.64
  -5  -3   0   11.86    0.57
   5  -3   0   11.95    0.54
   5   3   0   11.78    0.47
  -5   3   0   12.23    0.56
   5   3   0   11.97    0.58
   5   3   0   11.80    0.49
   7  -3   0   11.66    0.60
   7  -3   0   12.37    0.60
   7   3   0   12.01    0.53
   7   3   0   11.63    0.47
   7   3   0   11.33    0.65
   9  -3   0    8.14    0.58
   9  -3   0    8.64    0.57
   9  -3   0    8.10    0.58
   9   3   0    8.75    0.64
   9   3   0    8.19    0.48
  11  -3   0   11.32    0.70
  11  -3   0   11.11    0.76
  11  -3   0   10.97    0.73
  11   3   0   11.27    0.63
  11   3   0   10.61    0.80
  13  -3   0    2.07    0.45
  13  -3   0    1.99    0.46
  13  -3   0    2.28    0.44
  13  -3   0    1.83    0.43
  13   3   0    1.69    0.34
  13   3   0    2.22    0.63
  13   3   0    2.10    0.39
  13   3   0    2.46    0.47
  15  -3   0    0.49    0.53
  15  -3   0    0.52    0.48
  15  -3   0   -0.06    0.38
  15  -3   0    0.22    0.47
  15   3   0    0.36    0.40
  15   3   0    0.11    0.37
  15   3   0    0.25    0.56
  15   3   0   -0.02    0.52
  17  -3   0   -0.07    0.46
  17  -3   0   -0.22    0.59
  17  -3   0    0.73    0.60
  17  -3   0    0.82    0.55
  17   3   0    0.90    0.67
  17   3   0   -0.13    0.44
  17   3   0   -0.22    0.46
  17   3   0    0.90    0.61
   0  -4   0   89.88    3.02
   0  -4   0   83.24    2.98
   0   4   0   83.77    2.98
   0   4   0   87.27    3.02
  -2  -4   0   45.64    1.60
   2  -4   0   45.09    1.57
  -2  -4   0   42.81    1.53
   2  -4   0   43.66    1.58
  -2  -4   0   42.85    1.56
   2   4   0   42.76    1.56
   2   4   0   43.71    1.53
  -2   4   0   44.28    1.58
   2   4   0   45.36    1.60
   4  -4   0   10.34    0.51
   4  -4   0   10.57    0.51
  -4  -4   0   11.01    0.44
  -4  -4   0   10.67    0.43
  -4  -4   0   11.47    0.55
   4   4   0   10.81    0.55
   4   4   0   11.12    0.45
   4   4   0   10.53    0.42
  -4   4   0   11.35    0.52
  -6  -4   0   31.54    1.21
   6  -4   0   30.59    1.19
   6  -4   0   28.83    1.19
  -6   4   0   32.20    1.20
   6   4   0   30.42    1.12
   6   4   0   30.50    1.11
   6   4   0   30.81    1.21
   8  -4   0   10.34    0.56
   8  -4   0    9.39    0.57
   8  -4   0    8.73    0.56
   8   4   0    9.59    0.46
   8   4   0    8.66    0.41
   8   4   0    7.78    0.62
  10  -4   0   11.90    0.73
  10  -4   0   12.33    0.68
  10  -4   0   11.07    0.71
  10   4   0   12.00    0.60
  10   4   0   11.19    0.78
  12  -4   0    6.27    0.60
  12  -4   0    4.73    0.65
  12  -4   0    5.69    0.68
  12   4   0    5.80    0.77
  12   4   0    6.44    0.54
  14  -4   0    0.58    0.44
  14  -4   0    0.45    0.41
  14  -4   0    0.49    0.38
  14   4   0    0.25    0.37
  14   4   0    0.83    0.35
  14   4   0   -0.14    0.95
  16  -4   0   -0.59    0.40
  16  -4   0   -0.26    0.49
  16  -4   0   -0.55    0.50
  16  -4   0    0.18    0.56
  16   4   0    0.25    0.40
  16   4   0    0.43    0.64
  16   4   0   -0.41    0.55
  16   4   0    0.40    0.43
  18  -4   0    1.71    0.66
  18  -4   0    0.91    0.57
  18  -4   0   -0.21    0.60
  18  -4   0   -0.35    0.64
  18   4   0    0.58    0.76
  18   4   0   -0.62    0.66
  18   4   0   -0.15    0.50
  18   4   0    0.31    0.51
  -1  -5   0   63.97    2.21
  -1  -5   0   65.07    2.24
   1  -5   0   61.97    2.23
   1  -5   0   64.74    2.20
  -1  -5   0   59.35    2.17
  -1   5   0   63.27    2.20
   1   5   0   59.45    2.17
   1   5   0   62.93    2.23
  -1   5   0   61.74    2.23
   3  -5   0   73.58    2.68
  -3  -5   0   74.42    2.62
   3  -5   0   74.83    2.68
  -3  -5   0   75.26    2.65
  -3  -5   0   79.19    2.70
   3   5   0   75.83    2.70
  -3   5   0   74.92    2.68
   3   5   0   76.91    2.62
  -5  -5   0   24.90    0.92
  -5  -5   0   25.78    1.02
   5  -5   0   24.50    0.98
   5  -5   0   24.20    0.99
   5   5   0   24.86    1.03
   5   5   0   24.52    0.90
   5   5   0   25.36    0.93
  -5   5   0   24.96    0.99
   7  -5   0   12.82    0.66
  -7  -5   0   14.36    0.72
   7  -5   0   13.32    0.67
   7   5   0   13.06    0.55
  -7   5   0   14.15    0.68
   7   5   0   12.47    0.73
   9  -5   0   14.73    0.76
   9  -5   0   14.41    0.76
   9  -5   0   15.20    0.74
  -9  -5   0   13.64    0.78
   9   5   0   15.03    0.83
   9   5   0   14.68    0.64
  11  -5   0    5.38    0.63
  11  -5   0    5.99    0.58
  11  -5   0    5.97    0.61
  11   5   0    5.01    0.73
  11   5   0    6.62    0.46
  13  -5   0    3.01    0.48
  13  -5   0    3.09    0.50
  13  -5   0    3.32    0.44
  13  -5   0    2.78    0.37
  13   5   0    1.93    0.57
  13   5   0    2.49    0.40
  13   5   0    3.51    0.52
  15  -5   0    0.54    0.48
  15  -5   0    1.14    0.50
  15  -5   0    0.96    0.49
  15  -5   0    0.28    0.40
  15   5   0    1.01    0.40
  15   5   0    0.98    0.62
  15   5   0    0.98    0.43
  17  -5   0   -0.65    0.58
  17  -5   0   -0.28    0.47
  17  -5   0   -0.10    0.54
  17  -5   0   -0.92    0.65
  17   5   0    0.02    0.45
  17   5   0    0.08    0.64
  17   5   0    0.16    0.68
  17   5   0    0.68    0.48
   0  -6   0  161.43    5.25
   0  -6   0  151.97    5.23
   0  -6   0  138.52    5.19
   0   6   0  142.26    5.20
   0   6   0  156.30    5.25
  -2  -6   0   31.97    1.23
  -2  -6   0   31.42    1.13
  -2  -6   0   32.99    1.19
   2  -6   0   32.78    1.19
   2   6   0   30.03    1.24
   2   6   0   30.38    1.13
  -2   6   0   36.35    1.22
  -4  -6   0    7.28    0.47
  -4  -6   0    7.12    0.36
   4  -6   0    7.21    0.44
  -4  -6   0    6.96    0.30
   4  -6   0    6.79    0.43
   4   6   0    6.59    0.50
  -4   6   0    6.76    0.44
   4   6   0    6.83    0.29
   6  -6   0   34.50    1.27
  -6  -6   0   31.44    1.29
  -6  -6   0   31.23    1.18
   6  -6   0   30.38    1.25
   6   6   0   32.30    1.16
   6   6   0   34.23    1.32
  -6   6   0   31.45    1.26
  -8  -6   0   20.55    0.94
   8  -6   0   19.81    0.90
   8  -6   0   19.37    0.90
   8   6   0   19.37    0.78
  -8   6   0   19.83    0.91
   8   6   0   20.11    0.97
  10  -6   0    7.89    0.60
  10  -6   0    7.74    0.64
  10  -6   0    6.88    0.62
  10   6   0    7.22    0.45
  10   6   0    7.50    0.74
  12  -6   0    3.82    0.58
  12  -6   0    4.33    0.64
  12  -6   0    4.50    0.42
  12  -6   0    3.38    0.47
  12   6   0    4.15    0.46
  12   6   0    3.51    0.56
  14  -6   0    0.48    0.46
  14  -6   0    0.96    0.40
  14  -6   0    0.71    0.25
  14  -6   0    0.78    0.45
  14   6   0    0.96    0.34
  14   6   0    0.89    0.37
  14   6   0    1.29    0.62
  16  -6   0   -0.31    0.53
  16  -6   0    0.93    0.54
  16  -6   0   -0.50    0.43
  16  -6   0    0.24    0.52
  16   6   0    0.13    0.65
  16   6   0   -0.41    0.39
  16   6   0    0.39    0.41
  18  -6   0    0.10    0.64
  18  -6   0    0.14    0.61
  18  -6   0   -0.47    0.64
  18  -6   0    0.57    0.53
  18   6   0   -0.46    0.46
  18   6   0    1.35    0.82
  18   6   0    0.32    0.50
  18   6   0    0.98    0.75
  -1  -7   0   54.52    2.04
  -1  -7   0   58.86    2.10
   1  -7   0   61.46    2.14
   1  -7   0   59.04    2.07
  -1  -7   0   59.67    2.13
   1   7   0   61.01    2.14
  -1   7   0   60.27    2.07
   1   7   0   53.96    2.04
  -1   7   0   58.17    2.12
  -3  -7   0   41.14    1.54
   3  -7   0   41.34    1.50
   3  -7   0   39.57    1.52
  -3  -7   0   39.83    1.42
  -3  -7   0   40.59    1.48
   3   7   0   41.01    1.43
  -3   7   0   39.76    1.51
   3   7   0   42.44    1.55
  -5  -7   0   40.29    1.51
   5  -7   0   40.89    1.57
  -5  -7   0   42.29    1.48
   5  -7   0   42.24    1.58
  -5  -7   0   42.70    1.62
   5   7   0   43.01    1.47
   5   7   0   41.23    1.62
  -5   7   0   40.73    1.57
  -7  -7   0   11.91    0.71
   7  -7   0   12.37    0.65
   7   7   0   11.82    0.50
   7   7   0   11.24    0.72
  -7   7   0   11.90    0.65
   9  -7   0   15.36    1.11
   9  -7   0   15.29    0.82
  -9  -7   0   14.95    0.86
   9  -7   0   15.58    0.78
  -9   7   0   15.62    0.82
   9   7   0   14.11    0.88
   9   7   0   15.82    0.65
  11  -7   0    5.55    0.60
  11  -7   0    4.66    0.67
  11  -7   0    6.34    0.66
  11   7   0    5.02    0.83
  11   7   0    6.06    0.45
  13  -7   0    1.27    0.41
  13  -7   0    0.94    0.28
  13  -7   0    1.46    0.46
  13  -7   0    1.14    0.45
  13   7   0    0.75    0.33
  13   7   0    0.89    0.29
  13   7   0    0.64    0.61
  15  -7   0   -0.19    0.50
  15  -7   0   -0.22    0.26
  15  -7   0   -0.01    0.49
  15  -7   0   -0.37    0.42
  15   7   0   -0.11    0.32
  15   7   0    0.44    0.39
  15   7   0   -1.06    0.61
  17  -7   0    0.10    0.49
  17  -7   0    0.31    0.56
  17  -7   0   -0.17    0.61
  17  -7   0    1.08    0.57
  17   7   0    0.77    0.75
  17   7   0    0.08    0.45
  17   7   0   -0.29    0.43
  17   7   0    0.81    0.70
   0  -8   0   24.53    0.98
   0  -8   0   24.18    0.93
   0  -8   0   21.67    0.86
   0   8   0   23.20    0.98
   0   8   0   23.44    0.87
  -2  -8   0   66.77    2.35
  -2  -8   0   62.24    2.24
  -2  -8   0   66.06    2.31
   2  -8   0   66.67    2.29
   2  -8   0   63.89    2.33
   2   8   0   61.27    2.24
  -2   8   0   63.66    2.33
   2   8   0   64.56    2.35
   4  -8   0   24.25    1.02
  -4  -8   0   24.36    0.88
   4  -8   0   24.11    1.00
  -4  -8   0   24.22    0.96
   4   8   0   27.46    1.08
   4   8   0   25.12    0.89
  -4   8   0   23.73    1.01
   6  -8   0   12.83    0.67
  -6  -8   0   14.94    0.76
  -6  -8   0   12.90    0.53
  -6  -8   0   12.58    0.57
   6   8   0   13.45    0.52
  -6   8   0   13.61    0.68
   6   8   0   11.62    0.77
  -8  -8   0   26.42    1.17
   8  -8   0   25.60    1.12
   8  -8   0   25.22    1.11
   8   8   0   25.72    1.16
   8   8   0   25.21    0.95
  -8   8   0   24.90    1.10
  10  -8   0    8.96    0.73
 -10  -8   0   10.08    0.79
  10  -8   0    9.93    0.75
  10  -8   0   10.05    0.69
 -10   8   0    9.21    0.70
  10   8   0    9.35    0.50
  10   8   0    8.97    0.92
  12  -8   0    2.61    0.46
  12  -8   0    2.51    0.44
  12  -8   0    2.75    0.41
  12  -8   0    2.72    0.34
  12   8   0    2.77    0.31
  12   8   0    2.80    0.74
  14  -8   0    1.04    0.48
  14  -8   0    0.28    0.30
  14  -8   0    0.22    0.41
  14  -8   0    0.48    0.46
  14   8   0    0.65    0.62
  14   8   0    0.47    0.30
  14   8   0    0.92    0.36
  16  -8   0   -0.49    0.55
  16  -8   0    0.69    0.28
  16  -8   0    0.63    0.53
  16  -8   0   -0.51    0.47
  16  -8   0    0.43    0.55
  16   8   0    0.44    0.44
  16   8   0    1.02    0.70
  16   8   0    0.12    0.42
  18  -8   0   -0.61    0.66
  18   8   0    0.72    0.80
   1  -9   0   38.02    1.39
   1  -9   0   37.88    1.43
  -1  -9   0   37.77    1.42
  -1  -9   0   34.74    1.30
   1  -9   0   37.59    1.33
  -1  -9   0   37.76    1.38
   1   9   0   33.74    1.30
   1   9   0   34.76    1.42
  -1   9   0   34.23    1.40
  -1   9   0   38.44    1.34
   3  -9   0   21.20    0.92
   3  -9   0   20.45    0.83
  -3  -9   0   20.43    0.91
  -3  -9   0   19.68    0.73
  -3   9   0   21.59    0.89
   3   9   0   19.53    0.93
   3   9   0   18.07    0.73
   5  -9   0   22.59    0.94
  -5  -9   0   22.42    1.00
  -5  -9   0   21.12    0.89
  -5  -9   0   22.44    0.81
   5   9   0   21.33    1.03
  -5   9   0   22.98    0.96
   5   9   0   23.53    0.81
  -7  -9   0   21.68    0.85
   7  -9   0   22.50    1.02
   7  -9   0   21.20    0.98
  -7  -9   0   22.83    1.04
   7   9   0   23.32    0.84
   7   9   0   23.04    1.08
  -7   9   0   22.38    1.00
  -9  -9   0   11.34    0.80
   9  -9   0   12.10    0.67
   9  -9   0   10.47    0.69
   9  -9   0   10.30    0.75
  -9   9   0   11.11    0.73
   9   9   0    9.85    0.49
   9   9   0   10.75    0.84
 -11  -9   0    2.96    0.50
  11  -9   0    3.36    0.47
  11  -9   0    3.36    0.38
  11  -9   0    3.53    0.46
  11  -9   0    3.59    0.48
  11   9   0    3.11    0.56
  11   9   0    3.07    0.38
 -11   9   0    4.02    0.64
  13  -9   0    1.54    0.45
  13  -9   0    1.44    0.34
  13  -9   0    1.35    0.47
  13  -9   0    1.25    0.41
  13   9   0    0.85    0.32
  13   9   0    0.78    0.27
  13   9   0    1.55    0.61
  15  -9   0    0.55    0.50
  15  -9   0   -0.48    0.32
  15  -9   0   -0.21    0.43
  15   9   0    0.57    0.37
  15   9   0    0.41    0.67
  15   9   0   -0.04    0.32
  17  -9   0   -0.47    0.63
  17  -9   0    0.44    0.57
  17  -9   0   -0.66    0.50
  17  -9   0    1.08    0.64
  17  -9   0    0.47    0.30
  17   9   0   -0.58    0.38
  17   9   0    0.28    0.44
  17   9   0   -0.01    0.79
   0 -10   0   32.47    1.21
   0 -10   0   27.75    1.12
   0 -10   0   30.94    1.26
   0  10   0   29.51    1.13
   0  10   0   32.88    1.27
  -2 -10   0   28.46    1.22
  -2 -10   0   27.99    1.06
   2 -10   0   30.53    1.18
   2 -10   0   33.91    1.24
  -2 -10   0   27.88    1.16
   2 -10   0   29.11    1.13
  -2  10   0   31.41    1.23
   2  10   0   28.14    1.23
  -4 -10   0   53.00    1.96
  -4 -10   0   52.66    1.88
  -4 -10   0   58.23    2.05
   4 -10   0   54.65    1.98
   4  10   0   50.71    1.88
  -4  10   0   52.77    2.00
  -6 -10   0   24.87    0.93
   6 -10   0   24.86    1.08
   6 -10   0   25.32    1.11
  -6 -10   0   26.50    1.16
  -6 -10   0   24.94    1.01
  -6  10   0   25.51    1.09
   6  10   0   25.32    1.15
   6  10   0   26.74    0.93
   8 -10   0    3.58    0.41
  -8 -10   0    3.76    0.63
   8 -10   0    3.55    0.61
   8  10   0    4.13    0.28
   8  10   0    3.31    0.49
  -8  10   0    3.40    0.55
  10 -10   0    5.26    0.56
  10 -10   0    5.75    0.64
 -10 -10   0    5.91    0.72
  10 -10   0    4.02    0.71
  10  10   0    4.82    0.36
 -10  10   0    5.18    0.63
  10  10   0    5.64    0.82
  12 -10   0    2.74    0.44
  12 -10   0    2.08    0.50
  12 -10   0    2.94    0.37
  12 -10   0    1.88    0.45
 -12 -10   0    2.17    0.64
  12  10   0    1.10    0.60
  12  10   0    2.14    0.27
 -12  10   0    1.98    0.44
  14 -10   0    0.93    0.43
  14 -10   0    0.63    0.48
  14 -10   0    0.13    0.34
  14 -10   0    0.49    0.51
  14  10   0    0.59    0.33
  14  10   0    0.30    0.27
  14  10   0   -0.26    0.65
  16 -10   0   -0.39    1.09
  16 -10   0    0.04    0.55
  16 -10   0   -0.61    0.52
  16 -10   0    0.94    0.56
  16  10   0    0.71    0.76
  16  10   0    0.13    0.34
  16  10   0    0.93    0.41
  -1 -11   0   19.23    0.77
   1 -11   0   21.10    0.97
   1 -11   0   20.46    0.81
  -1 -11   0   20.47    0.89
  -1 -11   0   20.39    0.97
   1 -11   0   20.76    0.90
   1  11   0   18.74    0.96
  -1  11   0   21.28    0.82
   1  11   0   20.45    0.78
  -3 -11   0   43.62    1.58
  -3 -11   0   45.84    1.68
   3 -11   0   47.87    1.67
   3 -11   0   48.49    1.71
  -3 -11   0   43.15    1.75
  -3  11   0   44.99    1.73
   3  11   0   43.02    1.76
   3  11   0   41.58    1.58
  -5 -11   0   21.63    1.02
   5 -11   0   20.97    0.92
   5 -11   0   21.89    1.02
  -5 -11   0   20.23    0.77
  -5 -11   0   21.38    0.88
   5  11   0   20.60    0.77
  -5  11   0   20.72    0.96
   5  11   0   21.30    1.01
  -7 -11   0    7.40    0.38
  -7 -11   0    8.66    0.73
   7 -11   0    8.16    0.70
   7 -11   0    8.16    0.61
  -7 -11   0    7.91    0.49
   7  11   0    8.42    0.37
  -7  11   0    8.30    0.63
   7  11   0    7.22    0.74
   9 -11   0    5.79    0.57
   9 -11   0    7.15    0.72
  -9 -11   0    6.07    0.74
   9 -11   0    4.49    0.77
   9  11   0    5.89    0.35
   9  11   0    5.01    0.75
  -9  11   0    4.69    0.61
  11 -11   0    1.77    0.41
  11 -11   0    3.08    0.50
  11 -11   0    2.55    0.43
  11 -11   0    2.31    0.38
 -11  11   0    2.68    0.44
  11  11   0    1.90    0.57
  11  11   0    2.20    0.24
  13 -11   0    1.57    0.39
  13 -11   0    1.79    0.48
  13 -11   0    2.12    0.52
  13 -11   0    1.13    0.44
 -13 -11   0    1.15    0.55
  13  11   0    1.52    0.32
  13  11   0    1.15    0.27
  13  11   0    0.90    0.63
  15 -11   0    0.45    0.53
  15 -11   0    1.27    0.48
  15 -11   0    0.43    0.39
  15 -11   0    0.68    0.56
  15  11   0    0.87    0.37
  15  11   0    0.21    0.31
  15  11   0    1.22    0.70
  17 -11   0   -0.43    0.65
  17 -11   0    0.34    0.36
  17 -11   0   -0.65    0.55
  17  11   0    2.21    0.83
  17  11   0   -0.55    0.37
   0 -12   0   67.31    2.52
   0 -12   0   75.15    2.66
   0 -12   0   72.35    2.61
   0  12   0   70.09    2.53
   2 -12   0   26.97    1.18
  -2 -12   0   24.20    1.13
   2 -12   0   26.47    1.09
  -2 -12   0   24.67    1.06
   2 -12   0   26.41    1.01
  -2 -12   0   24.72    0.94
   2  12   0   23.49    0.94
   2  12   0   23.66    1.15
  -2  12   0   29.92    1.14
  -4 -12   0   10.18    0.69
  -4 -12   0   10.29    0.57
   4 -12   0   10.16    0.58
   4 -12   0   10.46    0.62
  -4 -12   0    9.66    0.40
   4 -12   0   10.28    0.75
   4  12   0    8.71    0.41
  -4  12   0   10.04    0.65
   4  12   0   10.02    0.73
   6 -12   0   12.84    0.85
  -6 -12   0   13.33    0.68
   6 -12   0   14.05    0.73
  -6 -12   0   13.85    0.53
  -6 -12   0   13.83    0.82
   6  12   0   13.90    0.53
  -6  12   0   14.35    0.78
   6  12   0   13.54    0.85
  -8 -12   0    8.32    0.75
   8 -12   0    7.91    0.66
   8 -12   0    8.29    0.62
   8  12   0    7.52    0.84
   8  12   0    8.64    0.39
  -8  12   0    8.15    0.67
 -10 -12   0    1.03    0.72
  10 -12   0    1.88    0.47
  10 -12   0    1.29    0.38
  10 -12   0    2.08    0.41
  10 -12   0    1.57    0.35
  10  12   0    2.11    0.53
 -10  12   0    1.40    0.41
  10  12   0    1.84    0.21
  12 -12   0    1.78    0.46
 -12 -12   0    1.35    0.54
  12 -12   0    1.65    0.51
  12 -12   0    1.67    0.48
  12 -12   0    2.44    0.41
 -12  12   0    1.90    0.74
  12  12   0    1.94    0.62
  12  12   0    2.44    0.37
  14 -12   0    0.99    0.43
  14 -12   0    0.50    0.57
  14 -12   0    0.90    0.51
  14 -12   0    0.66    0.41
  14  12   0    0.62    0.28
  14  12   0    0.97    0.34
  14  12   0    2.01    0.70
  16 -12   0    0.21    0.57
  16 -12   0   -0.23    0.63
  16 -12   0    0.37    0.42
  16 -12   0   -0.31    0.52
  16  12   0   -0.19    0.33
  16  12   0    1.16    0.78
   1 -13   0   19.37    0.88
  -1 -13   0   17.32    0.88
  -1 -13   0   17.54    0.73
   1 -13   0   18.61    0.77
   1 -13   0   19.77    0.97
  -1 -13   0   18.28    0.95
   1  13   0   18.30    0.74
   1  13   0   18.33    0.98
  -1  13   0   20.44    0.99
  -3 -13   0   25.83    1.09
   3 -13   0   26.46    1.05
   3 -13   0   26.82    1.21
  -3 -13   0   26.26    1.18
  -3 -13   0   24.93    0.94
   3 -13   0   26.68    1.12
   3  13   0   23.96    0.95
  -3  13   0   25.35    1.13
   3  13   0   26.84    1.21
  -5 -13   0   15.56    0.59
  -5 -13   0   15.85    0.76
   5 -13   0   17.05    0.79
   5 -13   0   16.66    0.94
  -5 -13   0   15.63    0.89
   5 -13   0   16.33    0.82
   5  13   0   15.86    0.93
  -5  13   0   15.32    0.86
   5  13   0   14.40    0.60
   7 -13   0    7.88    0.61
  -7 -13   0    7.25    0.72
   7 -13   0    8.78    0.78
  -7 -13   0    7.55    0.53
  -7 -13   0    6.90    0.34
   7  13   0    7.07    0.34
  -7  13   0    7.63    0.66
   7  13   0    5.31    0.74
   9 -13   0    3.99    0.58
   9 -13   0    4.98    0.62
  -9 -13   0    4.83    0.88
   9 -13   0    4.63    0.60
  -9  13   0    5.18    0.67
   9  13   0    4.97    0.32
   9  13   0    4.56    0.85
  11 -13   0    2.13    0.40
  11 -13   0    3.18    0.57
 -11 -13   0    2.74    0.57
  11 -13   0    2.88    0.48
  11 -13   0    1.95    0.47
  11  13   0    2.19    0.61
  11  13   0    2.59    0.33
  13 -13   0    0.41    0.43
  13 -13   0    0.05    0.41
  13 -13   0    0.59    0.56
 -13 -13   0    0.38    0.55
  13 -13   0    0.51    0.46
  13  13   0    0.25    0.63
  13  13   0    0.57    0.25
  13  13   0    0.75    0.28
 -13  13   0    0.26    0.45
  15 -13   0    0.42    0.45
  15 -13   0    1.14    0.57
  15 -13   0    1.81    0.55
  15 -13   0   -0.93    0.68
  15  13   0    0.44    0.29
  15  13   0    0.59    0.34
  15  13   0    0.33    0.72
   0 -14   0   20.26    1.01
   0 -14   0   21.02    0.96
   0 -14   0   20.27    0.81
   0  14   0   18.93    1.02
   0  14   0   20.78    0.82
  -2 -14   0   29.31    1.23
  -2 -14   0   30.58    1.31
  -2 -14   0   28.19    1.07
   2 -14   0   29.13    1.24
   2 -14   0   31.51    1.31
   2 -14   0   29.92    1.15
   2  14   0   27.85    1.09
   2  14   0   28.13    1.30
  -2  14   0   28.49    1.29
  -4 -14   0   14.07    0.86
  -4 -14   0   12.85    0.53
  -4 -14   0   13.39    0.73
   4 -14   0   15.59    0.80
   4 -14   0   14.32    0.70
  -4  14   0   14.33    0.83
   4  14   0   12.13    0.54
   4  14   0   11.06    1.21
  -6 -14   0    7.00    0.30
  -6 -14   0    6.82    0.75
  -6 -14   0    6.57    0.66
   6 -14   0    6.72    0.68
   6 -14   0    7.52    0.63
   6  14   0    5.27    0.74
   6  14   0    6.26    0.32
  -6  14   0    6.71    0.68
   8 -14   0    6.26    0.64
   8 -14   0    5.82    0.66
  -8 -14   0    4.93    0.52
   8 -14   0    5.36    0.63
  -8 -14   0    4.80    0.69
  -8  14   0    5.06    0.68
   8  14   0    5.61    0.29
   8  14   0    5.24    0.81
  10 -14   0    1.65    0.40
  10 -14   0    1.03    0.42
  10 -14   0    1.92    0.43
 -10 -14   0    1.60    0.52
 -10  14   0    0.77    0.71
  10  14   0    1.66    0.20
  12 -14   0    0.67    0.44
  12 -14   0   -0.36    0.55
  12 -14   0    0.89    0.46
 -12 -14   0    0.73    0.56
  12 -14   0    0.46    0.43
 -12  14   0    0.27    0.43
  12  14   0    0.87    0.62
  12  14   0    0.81    0.22
  14 -14   0    1.53    0.49
 -14 -14   0    0.24    0.61
  14 -14   0    0.63    0.50
  14 -14   0    0.74    0.45
  14  14   0    1.48    0.27
  14  14   0    1.00    0.32
 -14  14   0    1.22    0.51
  14  14   0    2.51    0.76
  16 -14   0   -0.12    0.47
  16  14   0    0.14    0.35
  16  14   0   -0.18    0.33
   1 -15   0   27.46    1.18
  -1 -15   0   26.59    1.02
   1 -15   0   28.12    1.25
   1 -15   0   26.77    1.06
  -1 -15   0   27.74    1.17
  -1 -15   0   27.62    1.24
   1  15   0   25.16    1.24
  -1  15   0   25.14    1.26
   1  15   0   27.06    1.03
   3 -15   0   11.29    0.62
   3 -15   0   11.59    0.73
  -3 -15   0   10.87    0.47
   3 -15   0   12.42    0.86
  -3 -15   0   10.69    0.81
  -3 -15   0   11.66    0.70
  -3  15   0   11.58    0.80
   3  15   0   10.35    0.85
   3  15   0   10.45    0.50
  -5 -15   0   11.49    0.76
   5 -15   0   10.46    0.93
  -5 -15   0   10.04    0.41
  -5 -15   0    9.50    0.79
   5 -15   0   10.53    0.65
   5 -15   0   10.86    0.73
   5  15   0    7.77    0.84
  -5  15   0   10.22    0.78
   5  15   0    8.94    0.42
  -7 -15   0    6.51    0.31
  -7 -15   0    5.92    1.12
   7 -15   0    6.32    0.93
   7 -15   0    6.91    0.67
   7  15   0    5.92    0.85
   7  15   0    5.95    0.31
  -7  15   0    7.51    0.72
   9 -15   0    1.76    0.44
   9 -15   0    2.39    0.43
  -9 -15   0    1.22    0.50
  -9  15   0    2.27    0.46
   9  15   0    2.20    0.23
  11 -15   0    2.40    0.47
  11 -15   0    2.23    0.48
 -11 -15   0    2.11    0.57
  11 -15   0    2.62    0.51
  11 -15   0    0.76    0.63
  11  15   0    2.78    0.30
 -11  15   0    1.70    0.48
  11  15   0    2.28    0.64
  13 -15   0    0.74    0.46
  13 -15   0    0.45    0.50
 -13 -15   0    0.55    0.62
  13 -15   0    0.02    0.46
  13  15   0    0.74    0.26
  13  15   0    0.81    0.22
  13  15   0    1.27    0.69
 -13  15   0    0.63    0.46
  15 -15   0    0.27    0.58
  15 -15   0   -0.32    1.00
 -15 -15   0    0.04    0.67
  15 -15   0    0.20    0.49
  15  15   0    0.14    0.28
  15  15   0    1.62    0.79
  15  15   0    0.20    0.30
   0 -16   0   20.90    0.86
   0 -16   0   21.88    1.04
   0 -16   0   20.83    1.09
   0  16   0   20.40    1.23
  -2 -16   0   15.20    0.85
   2 -16   0   15.52    0.72
  -2 -16   0   14.48    0.62
   2 -16   0   14.45    0.85
   2 -16   0   14.26    0.94
  -2 -16   0   14.62    0.91
  -2  16   0   17.08    1.33
   2  16   0   14.63    1.03
   2  16   0   14.05    0.64
  -4 -16   0   11.34    0.87
   4 -16   0   12.85    0.81
  -4 -16   0   11.95    0.48
   4 -16   0   12.77    0.69
  -4 -16   0   11.94    0.73
   4 -16   0   11.71    0.97
   4  16   0    8.58    1.17
   4  16   0   10.87    0.50
  -4  16   0   10.39    1.11
  -6 -16   0    5.18    0.27
  -6 -16   0    5.34    0.59
   6 -16   0    6.21    0.95
   6 -16   0    7.28    0.70
   6 -16   0    4.94    0.59
   6  16   0    5.81    0.81
  -6  16   0    6.22    1.13
   8 -16   0    3.14    0.45
   8 -16   0    3.23    0.46
  -8 -16   0    2.49    0.53
  -8 -16   0    2.36    0.37
  -8  16   0    2.74    0.48
   8  16   0    1.61    0.63
  10 -16   0    6.51    0.73
  10 -16   0    4.87    0.79
 -10 -16   0    6.13    0.95
  10 -16   0    4.65    0.71
  10 -16   0    4.46    0.55
 -10  16   0    5.61    0.80
  10  16   0    6.13    1.03
  12 -16   0    0.81    0.49
  12 -16   0    0.71    0.47
  12 -16   0    0.76    0.49
 -12 -16   0    1.16    0.63
  12  16   0    1.54    0.67
  12  16   0    0.55    0.20
 -12  16   0    0.69    0.46
  12  16   0    0.59    0.18
  14 -16   0   -0.19    0.52
  14 -16   0   -0.33    0.50
  14 -16   0    0.35    0.51
 -14 -16   0    0.16    0.65
  14  16   0   -0.01    0.22
  14  16   0    1.13    0.77
 -14  16   0    0.30    0.49
  14  16   0    0.17    0.25
   1 -17   0   15.99    1.02
   1 -17   0   16.29    0.92
  -1 -17   0   15.28    0.98
  -1 -17   0   15.99    0.69
   1 -17   0   16.18    0.74
  -1 -17   0   16.14    0.93
   1  17   0   16.84    1.05
  -1  17   0   16.85    1.02
  -3 -17   0   15.16    0.95
  -3 -17   0   13.92    0.59
   3 -17   0   16.15    1.02
  -3 -17   0   15.32    0.87
   3 -17   0   16.40    0.92
   3 -17   0   14.79    0.76
   3  17   0   13.85    0.62
  -3  17   0   13.96    0.92
   3  17   0   11.75    1.16
  -5 -17   0    5.31    0.77
   5 -17   0    6.67    0.60
   5 -17   0    6.19    0.93
  -5 -17   0    6.22    0.65
  -5 -17   0    5.66    0.30
  -5  17   0    5.90    0.77
   5  17   0    5.19    0.33
   5  17   0    5.68    0.84
   7 -17   0    3.51    0.48
   7 -17   0    3.02    0.43
  -7 -17   0    2.25    0.53
  -7 -17   0    2.84    0.42
  -7  17   0    3.20    0.52
   7  17   0    1.38    0.61
   9 -17   0    3.35    0.50
  -9 -17   0    2.85    0.59
   9 -17   0    4.98    0.64
   9 -17   0    4.50    0.73
   9 -17   0    4.85    0.76
   9  17   0    2.71    0.61
 -11 -17   0    0.61    0.58
  11 -17   0    0.06    0.45
  11 -17   0   -0.40    1.03
  11 -17   0    0.11    0.44
  11 -17   0    0.50    0.42
 -11  17   0    1.36    0.50
  11  17   0    0.03    0.64
  13 -17   0   -0.55    0.52
  13 -17   0   -0.02    0.49
 -13 -17   0    0.76    0.64
  13 -17   0    0.53    0.47
  13 -17   0   -0.50    0.85
 -13  17   0    0.80    0.52
  13  17   0   -0.26    0.74
 -15 -17   0    0.87    0.76
  15 -17   0    0.96    0.59
   0 -18   0   12.69    0.86
   0 -18   0   12.34    0.62
   0  18   0   12.72    1.26
   2 -18   0    7.66    0.76
  -2 -18   0    8.37    0.44
   2 -18   0    8.50    0.90
   2 -18   0    8.11    0.56
  -2 -18   0    8.41    0.74
  -2  18   0   10.63    1.48
   2  18   0    7.02    0.89
  -4 -18   0    5.28    0.82
  -4 -18   0    6.51    0.68
   4 -18   0    7.69    0.92
   4 -18   0    7.19    0.59
  -4 -18   0    6.35    0.35
   4 -18   0    7.50    0.76
   4  18   0    7.34    0.77
  -4  18   0    6.18    0.99
  -6 -18   0    9.60    0.96
   6 -18   0   11.18    0.86
   6 -18   0    7.46    1.10
   6 -18   0   11.41    0.75
  -6 -18   0    9.27    0.76
   8 -18   0    8.27    0.84
   8 -18   0    8.41    0.77
   8 -18   0    8.19    1.35
  -8 -18   0    8.13    0.95
  -8 -18   0    8.20    0.71
  -8  18   0    8.85    0.90
   8  18   0    8.16    0.99
  10 -18   0    1.28    0.79
  10 -18   0   -0.12    0.47
 -10 -18   0    0.39    0.58
  10 -18   0    0.75    0.45
  10 -18   0    0.05    0.44
 -10  18   0    0.16    0.48
  10  18   0   -0.16    0.62
 -12 -18   0    0.85    0.65
  12 -18   0   -0.10    0.80
  12 -18   0    0.53    0.48
  12 -18   0   -0.16    0.46
  12 -18   0   -0.70    0.51
  12  18   0    1.09    0.72
 -12  18   0    0.50    0.52
  14 -18   0    0.43    0.54
 -14 -18   0    2.42    0.75
  14 -18   0    0.32    0.56
  14 -18   0   -0.79    0.90
  14  18   0    1.92    0.83
 -14  18   0    0.51    0.39
  -1 -19   0    3.56    0.53
  -1 -19   0    2.57    0.46
   1 -19   0    3.02    0.45
   1 -19   0    4.30    0.55
  -1 -19   0    3.08    0.38
   1  19   0    4.00    0.64
  -3 -19   0    6.36    0.39
  -3 -19   0    6.18    0.83
   3 -19   0    6.34    0.83
   3 -19   0    6.06    0.83
  -3 -19   0    6.25    0.75
  -3  19   0    7.89    0.91
   3  19   0    7.02    1.04
  -5 -19   0    9.26    0.80
  -5 -19   0    8.78    0.40
   5 -19   0    8.85    0.80
   5 -19   0   10.85    0.88
  -5 -19   0    9.05    0.91
  -5  19   0    9.93    0.95
   5  19   0    7.95    0.92
   7 -19   0    6.67    0.72
  -7 -19   0    6.12    0.96
  -7 -19   0    6.27    0.72
   7 -19   0    7.57    1.14
   7 -19   0    6.99    0.84
   7  19   0    6.03    1.04
  -7  19   0    7.64    0.94
   9 -19   0    1.53    0.44
   9 -19   0    1.53    0.78
  -9 -19   0    0.67    0.57
   9 -19   0    1.40    0.50
   9 -19   0    0.99    0.47
   9  19   0    1.00    0.66
  -9  19   0    1.43    0.55
  11 -19   0    1.28    0.56
  11 -19   0    0.98    0.50
  11 -19   0    2.06    0.85
  11 -19   0    1.52    0.54
 -11 -19   0    1.18    0.62
  11  19   0    1.53    0.69
 -11  19   0    0.66    0.53
  13 -19   0   -0.97    0.87
  13 -19   0    0.72    0.63
  13 -19   0   -0.07    0.52
  13 -19   0    0.18    0.58
 -13 -19   0    0.34    0.72
 -13  19   0    0.71    0.54
  13  19   0    2.58    0.79
   0 -20   0    6.05    0.63
   0 -20   0    3.85    0.61
   0 -20   0    4.90    0.46
  -2 -20   0    4.93    0.68
   2 -20   0    6.19    0.56
  -2 -20   0    5.86    0.41
   2 -20   0    6.06    0.72
   2 -20   0    6.30    0.65
  -2 -20   0    5.57    0.84
  -4 -20   0    6.43    0.37
   4 -20   0    7.39    0.84
  -4 -20   0    6.31    0.76
   4 -20   0    6.75    0.97
  -4 -20   0    7.58    0.93
   4 -20   0    8.71    0.80
  -4  20   0    6.92    0.89
   4  20   0    8.11    1.11
  -6 -20   0    3.96    0.66
  -6 -20   0    3.93    0.54
   6 -20   0    4.07    0.49
   6 -20   0    5.53    1.04
   6 -20   0    5.21    0.60
  -6  20   0    4.35    0.63
   6  20   0    3.48    0.70
   8 -20   0    0.73    0.40
  -8 -20   0    0.57    0.61
   8 -20   0    1.00    0.78
   8 -20   0    0.93    0.50
  -8 -20   0    0.63    0.40
  -8  20   0    1.11    0.54
   8  20   0    0.13    0.65
 -10 -20   0    0.63    0.60
  10 -20   0    1.53    0.49
  10 -20   0    3.15    0.81
  10 -20   0    1.39    0.51
  10 -20   0    1.36    0.55
 -10  20   0    1.21    0.57
  10  20   0    2.72    0.70
 -12 -20   0    1.07    0.69
  12 -20   0    0.93    0.50
  12 -20   0    2.18    0.91
  12 -20   0    0.37    0.58
  12 -20   0    1.00    0.57
  12  20   0    1.55    0.77
 -12  20   0    0.30    0.57
   1 -21   0    4.05    0.63
  -1 -21   0    4.03    0.77
  -1 -21   0    4.91    0.87
   1 -21   0    3.75    0.59
  -1 -21   0    4.44    0.43
   1 -21   0    4.40    0.51
  -1  21   0    5.14    0.95
   1  21   0    5.26    0.79
  -3 -21   0    6.40    0.83
  -3 -21   0    6.85    0.90
   3 -21   0    6.70    0.93
  -3 -21   0    6.51    0.40
   3 -21   0    7.20    0.90
   3 -21   0    7.21    0.64
  -3  21   0    5.73    0.96
   3  21   0    5.81    0.78
  -5 -21   0    3.61    0.54
   5 -21   0    3.98    0.59
   5 -21   0    4.16    0.47
  -5 -21   0    2.52    0.60
   5 -21   0    4.87    0.71
  -5  21   0    3.51    0.62
   5  21   0    3.52    0.75
   7 -21   0    0.90    0.42
   7 -21   0    0.79    0.73
  -7 -21   0    1.01    0.60
   7 -21   0    1.81    0.54
  -7 -21   0    1.65    0.47
  -7  21   0    1.22    0.58
   7  21   0    0.20    0.65
   9 -21   0    1.61    0.49
   9 -21   0    0.96    0.54
  -9 -21   0    0.87    0.67
   9 -21   0    1.21    0.48
  -9  21   0    0.85    0.58
   9  21   0    2.01    0.71
 -11 -21   0    0.61    0.69
  11 -21   0    0.85    0.55
  11 -21   0    0.82    0.54
  11 -21   0    0.80    0.63
  11  21   0    1.97    0.74
 -11  21   0    1.47    0.61
   0 -22   0    3.24    0.77
   0 -22   0    5.07    0.96
   0 -22   0    3.76    0.48
   0  22   0    6.43    1.14
   2 -22   0    2.54    0.59
   2 -22   0    3.83    0.61
   2 -22   0    3.79    0.41
  -2 -22   0    3.08    0.60
  -2 -22   0    2.67    0.82
  -2 -22   0    3.77    0.38
  -2  22   0    2.88    0.60
   2  22   0    2.63    0.75
   4 -22   0    2.16    0.57
  -4 -22   0    2.35    0.60
   4 -22   0    2.06    0.41
  -4 -22   0    1.30    0.49
   4 -22   0    2.36    0.64
  -4  22   0    1.65    0.57
   4  22   0    1.85    0.70
   6 -22   0    1.96    0.44
   6 -22   0    1.64    0.56
   6 -22   0    2.26    0.72
  -6 -22   0    1.26    0.49
  -6 -22   0    1.21    0.57
  -6  22   0    1.14    0.59
   6  22   0    1.53    0.72
   8 -22   0    0.92    0.53
   8 -22   0    1.50    0.44
  -8 -22   0    1.12    0.65
  -8 -22   0    1.09    0.48
   8 -22   0    1.16    0.47
   8  22   0    1.53    0.74
  -8  22   0    1.15    0.59
  10 -22   0    0.81    0.60
  10 -22   0    1.36    0.55
 -10 -22   0    1.35    0.70
  10 -22   0    0.59    0.53
 -10  22   0    1.03    0.60
  10  22   0    1.47    0.77
  -1 -23   0    3.71    0.44
   1 -23   0    3.92    0.63
  -1 -23   0    2.86    0.73
   1 -23   0    4.00    0.70
  -1 -23   0    3.75    0.67
  -1  23   0    5.61    0.79
   1  23   0    4.83    0.83
   3 -23   0    3.08    0.43
  -3 -23   0    2.61    0.55
  -3 -23   0    1.98    0.62
   3 -23   0    1.90    0.61
   3 -23   0    2.82    0.55
  -3  23   0    2.12    0.61
   3  23   0    2.91    0.81
  -5 -23   0    2.61    0.68
   5 -23   0    1.74    0.42
   5 -23   0    2.10    0.60
  -5 -23   0    1.49    0.51
   5 -23   0    2.10    0.64
  -5  23   0    1.13    0.64
   5  23   0    1.46    0.78
  -7 -23   0    0.13    0.46
   7 -23   0    0.49    0.56
   7 -23   0    2.35    0.75
   7 -23   0    1.42    0.47
   7 -23   0    0.99    0.45
  -7 -23   0    1.10    0.63
   7  23   0    0.36    0.73
  -7  23   0    1.18    0.65
   9 -23   0    0.67    0.49
   9 -23   0    1.07    0.49
  -9 -23   0    1.28    0.74
   9 -23   0    2.35    0.82
   9 -23   0    1.08    0.60
  -9  23   0    0.29    0.63
   9  23   0    1.37    0.79
   0 -24   0    4.25    0.69
   0 -24   0    3.58    0.46
   0 -24   0    6.05    1.04
   0  24   0    4.84    0.81
   2 -24   0    3.18    0.65
   2 -24   0    2.52    0.67
  -2 -24   0    4.01    0.64
  -2 -24   0    2.55    0.68
   2  24   0    1.97    0.79
  -2  24   0    2.70    0.68
   4 -24   0    1.86    0.59
   4 -24   0    1.74    0.43
  -4 -24   0    1.42    0.59
  -4 -24   0    2.71    0.67
   4 -24   0    1.26    0.65
  -4  24   0    1.66    0.63
  -6 -24   0    0.40    0.55
   6 -24   0    1.21    0.66
   6 -24   0    0.90    0.46
   6 -24   0    0.72    0.59
  -6 -24   0    0.58    0.66
   6 -24   0    1.41    0.43
  -6  24   0    0.61    0.66
   6  24   0    0.07    0.79
   8 -24   0    1.02    0.61
   8 -24   0    0.19    0.48
  -8 -24   0    1.43    0.71
  -8 -24   0    0.32    0.52
   8 -24   0    0.22    0.48
  -8  24   0    0.23    0.68
   8  24   0    1.06    0.85
  -1 -25   0    2.36    0.56
   1 -25   0    2.33    0.66
  -1 -25   0    2.73    0.68
   1  25   0    3.05    0.85
  -1  25   0    2.40    0.72
  -3 -25   0    3.35    0.74
   3 -25   0    2.12    0.43
  -3 -25   0    2.96    0.65
   3 -25   0    3.37    0.74
   3 -25   0    2.38    0.60
   3  25   0    0.85    0.79
  -3  25   0    2.69    0.69
   5 -25   0    0.92    0.59
   5 -25   0    1.65    0.67
  -5 -25   0    1.28    0.71
   5 -25   0    1.89    0.44
   5 -25   0    1.53    0.46
  -5 -25   0    0.40    0.56
  -5  25   0    0.84    0.66
   5  25   0    0.35    0.85
  -7 -25   0    0.63    0.71
   7 -25   0    0.22    0.48
  -7 -25   0    0.27    0.55
   7 -25   0    0.37    0.47
   7 -25   0    1.08    0.69
   7 -25   0    0.60    0.62
  -7  25   0    0.43    0.71
   7  25   0   -1.46    1.32
   0 -26   0    2.63    0.59
   0 -26   0    3.37    0.78
   0  26   0    3.91    0.87
  -2 -26   0    1.97    0.71
   2 -26   0    2.24    0.73
  -2 -26   0    2.50    0.63
   2 -26   0    3.24    0.76
   2  26   0    3.64    0.93
  -2  26   0    1.26    0.69
   4 -26   0    2.02    0.71
  -4 -26   0    0.57    0.58
  -4 -26   0    1.20    0.71
   4 -26   0    0.77    0.45
   4 -26   0    1.33    0.65
   4  26   0   -1.47    0.86
  -4  26   0    0.72    0.70
   6 -26   0    0.74    0.48
  -6 -26   0   -0.31    0.55
  -6 -26   0    0.94    0.73
   6 -26   0    0.32    0.45
   6 -26   0    0.17    0.64
   6 -26   0    1.10    0.70
  -6  26   0    0.31    0.69
  -1 -27   0    2.68    0.36
  -1 -27   0    1.96    0.65
  -1 -27   0    2.57    0.78
   1 -27   0    1.77    0.62
   1 -27   0    2.80    0.45
   1 -27   0    3.13    0.80
  -1  27   0    1.02    0.72
   3 -27   0    1.73    0.73
   3 -27   0    2.06    0.46
  -3 -27   0    1.77    0.72
   3 -27   0    1.48    0.65
  -3  27   0    1.07    0.75
   5 -27   0    0.62    0.69
   5 -27   0    0.74    0.50
   5 -27   0    0.75    0.48
   5 -27   0    1.46    0.72
  -5 -27   0   -0.38    0.60
  -5  27   0    0.31    0.73
   0 -28   0    0.90    0.66
   0 -28   0    1.93    0.81
   2 -28   0    1.41    0.72
   2 -28   0    2.80    0.78
   2 -28   0    1.66    0.45
  -2 -28   0    1.07    0.64
  -2 -28   0    2.90    1.23
  -2  28   0    0.68    1.14
  18   0  -1    0.81    0.66
  18   0  -1    0.04    0.53
  18   0  -1    0.22    0.54
  18   0  -1   -0.28    0.64
  16   0  -1    0.44    0.47
  16   0  -1   -0.02    0.45
  16   0  -1    0.25    0.71
  16   0  -1   -0.35    0.50
  14   0  -1   -0.30    0.39
  14   0  -1    0.47    0.49
  14   0  -1    0.16    0.41
  14   0  -1    0.21    0.37
  12   0  -1   -0.15    0.33
  12   0  -1    0.14    0.39
  12   0  -1   -0.04    0.30
  10   0  -1    0.10    0.23
  10   0  -1    0.14    0.28
  10   0  -1    0.16    0.31
   8   0  -1    0.58    0.22
   8   0  -1   -0.03    0.19
   8   0  -1    0.10    0.24
   6   0  -1   -0.10    0.16
   6   0  -1    0.09    0.17
  -4   0   1   -0.01    0.13
   4   0  -1   -0.07    0.13
   2   0  -1    0.11    0.06
   2   0  -1    0.06    0.10
   2   0   1    0.45    0.13
   2   0   1    0.43    0.08
   4   0   1   -0.06    0.14
   6   0   1    0.38    0.19
   6   0   1   -0.14    0.17
   8   0   1   -0.17    0.24
   8   0   1   -0.35    0.25
   8   0   1   -0.30    0.20
  10   0   1   -0.25    0.24
  10   0   1   -0.43    0.30
  10   0   1   -0.64    0.26
  10   0   1   -0.13    0.29
  12   0   1   -0.56    0.33
  12   0   1   -0.20    0.28
  12   0   1    0.24    0.37
  14   0   1    0.18    0.44
  14   0   1   -0.49    0.37
  14   0   1   -0.35    0.50
  14   0   1   -0.03    0.40
  16   0   1   -0.32    0.38
  16   0   1   -0.14    0.47
  16   0   1   -0.83    0.57
  16   0   1    0.11    0.54
  18   0   1    0.95    0.72
  18   0   1    0.41    0.48
  18   0   1   -0.27    0.55
  17  -1  -1    0.04    0.57
  17  -1  -1    0.05    0.49
  17  -1  -1    1.08    0.60
  17  -1  -1    0.86    0.51
  17   1  -1    0.17    0.69
  17   1  -1    0.50    0.62
  17   1  -1    0.42    0.49
  17   1  -1    0.74    0.48
  15  -1  -1    0.09    0.52
  15  -1  -1   -0.03    0.42
  15  -1  -1   -0.26    0.45
  15  -1  -1    0.11    0.42
  15   1  -1    0.08    0.39
  15   1  -1    0.26    0.52
  15   1  -1    0.72    0.47
  15   1  -1    0.02    0.38
  13  -1  -1   -0.07    0.42
  13  -1  -1    0.14    0.37
  13  -1  -1    0.11    0.41
  13   1  -1    0.22    0.44
  13   1  -1    0.08    0.33
  13   1  -1   -0.24    0.38
  11  -1  -1   -0.25    0.26
  11  -1  -1    0.43    0.30
  11  -1  -1    0.17    0.35
  11   1  -1    0.54    0.27
  11   1  -1    0.22    0.31
  11   1  -1    0.16    0.36
   9  -1  -1    0.96    0.27
   9  -1  -1    1.12    0.25
   9  -1  -1    0.66    0.25
   9   1  -1    0.26    0.23
   9   1  -1    0.58    0.28
   7  -1  -1    1.11    0.22
   7  -1  -1    1.38    0.22
   7  -1  -1    1.34    0.23
   7   1  -1    0.92    0.19
   7   1  -1    1.42    0.25
   5  -1  -1   39.54    1.47
  -5  -1   1   40.99    1.48
   5  -1  -1   39.93    1.48
   5   1  -1   41.74    1.48
   5   1  -1   40.92    1.47
  -3  -1   1   36.65    1.28
   3  -1  -1   34.23    1.29
  -3  -1   1   37.67    1.28
   3  -1  -1   34.13    1.27
  -3   1   1   35.27    1.29
   3   1  -1   35.71    1.28
   3   1  -1   37.40    1.28
   3  -1   1    4.75    0.21
   3  -1   1    6.03    0.31
   3  -1   1    4.85    0.29
   3   1   1    4.61    0.26
   3   1   1    5.39    0.32
  -3   1  -1    5.13    0.29
  -3   1  -1    5.40    0.32
   5  -1   1   29.94    1.15
   5  -1   1   32.64    1.16
   5   1   1   30.27    1.16
   5   1   1   28.76    1.13
   7   1   1    2.26    0.24
   9  -1   1    9.84    0.63
   9  -1   1    9.95    0.59
   9  -1   1   10.21    0.68
   9  -1   1   10.87    0.66
   9   1   1   12.97    0.68
   9   1   1   11.90    0.69
   9   1   1   11.78    0.59
   9   1   1    9.57    0.61
  11  -1   1    0.39    0.28
  11  -1   1    0.08    0.31
  11  -1   1    0.47    0.33
  11  -1   1    0.47    0.35
  11   1   1    0.03    0.26
  11   1   1    0.22    0.34
  11   1   1   -0.01    0.29
  11   1   1   -0.38    0.38
  13  -1   1    0.28    0.76
  13  -1   1    0.26    0.34
  13  -1   1    0.27    0.61
  13  -1   1    0.27    0.41
  13   1   1    0.50    0.49
  13   1   1    0.03    0.31
  13   1   1    0.65    0.42
  13   1   1   -0.14    0.36
  15  -1   1   -0.19    0.52
  15  -1   1    0.08    0.50
  15  -1   1   -0.19    0.45
  15  -1   1   -0.28    0.38
  15   1   1   -0.08    0.36
  15   1   1    0.48    0.56
  15   1   1    0.19    0.43
  17  -1   1    0.44    0.54
  17  -1   1    0.39    0.63
  17  -1   1   -0.68    0.42
  17  -1   1    0.01    0.61
  17   1   1   -0.68    0.60
  17   1   1    1.23    0.67
  17   1   1   -0.38    0.45
  17   1   1    0.55    0.50
  18  -2  -1   -1.01    0.49
  18  -2  -1    0.99    0.62
  18  -2  -1   -0.45    0.60
  18  -2  -1    0.18    0.57
  18   2  -1    1.27    0.69
  18   2  -1    0.40    0.64
  18   2  -1    0.05    0.50
  18   2  -1    0.54    0.55
  16  -2  -1    0.97    0.54
  16  -2  -1    0.00    0.46
  16  -2  -1    0.53    0.50
  16  -2  -1    0.30    0.50
  16   2  -1    0.25    0.42
  16   2  -1    0.08    0.59
  16   2  -1    0.11    0.43
  16   2  -1    0.24    0.53
  14  -2  -1    0.17    0.39
  14  -2  -1   -0.21    0.44
  14  -2  -1    0.06    0.39
  14  -2  -1    0.32    0.43
  14   2  -1    0.02    0.83
  14   2  -1   -0.11    0.44
  14   2  -1   -0.24    0.63
  12  -2  -1    0.11    0.34
  12  -2  -1    0.14    0.32
  12  -2  -1   -0.21    0.37
  12   2  -1    0.45    0.40
  12   2  -1    0.11    0.29
  10  -2  -1    0.51    0.27
  10  -2  -1    0.31    0.26
  10  -2  -1    0.44    0.28
  10   2  -1    0.40    0.23
  10   2  -1    0.35    0.33
   8  -2  -1   -0.30    0.22
   8  -2  -1    0.10    0.21
   8   2  -1    0.09    0.18
   8   2  -1   -0.12    0.26
   6  -2  -1    1.72    0.23
   6  -2  -1    2.42    0.30
  -6  -2   1    2.09    0.29
  -6  -2   1    2.27    0.33
   6   2  -1    2.57    0.35
   6   2  -1    2.69    0.26
   4  -2  -1   15.55    0.68
   4  -2  -1   15.92    0.65
  -4  -2   1   18.40    0.69
  -4  -2   1   17.00    0.64
  -4   2   1   15.15    0.64
   4   2  -1   17.57    0.69
   4   2  -1   16.99    0.64
  -2  -2   1   26.12    0.95
   2  -2  -1   27.49    0.97
  -2  -2   1   27.08    0.97
   2  -2  -1   25.18    0.95
   2   2  -1   25.85    0.95
  -2   2   1   27.91    0.97
  -2   2   1   27.72    0.95
   2   2  -1   27.17    0.97
   2  -2   1   14.11    0.56
  -2  -2  -1   15.02    0.57
   2  -2   1   14.33    0.52
   2  -2   1   13.68    0.54
  -2   2  -1   13.56    0.54
   2   2   1   15.11    0.57
  -2   2  -1   13.85    0.52
  -2   2  -1   13.80    0.57
   2   2   1   14.46    0.51
  -4  -2  -1   16.56    0.56
   4  -2   1   15.10    0.58
   4  -2   1   15.18    0.67
   4  -2   1   14.44    0.65
   4   2   1   15.55    0.61
   4   2   1   16.74    0.68
  -4   2  -1   16.47    0.68
   6  -2   1    1.20    0.22
   6  -2   1    0.89    0.21
   6  -2   1    1.33    0.12
   6   2   1    1.35    0.18
   6   2   1    1.21    0.25
   8  -2   1    0.25    0.25
   8  -2   1    0.34    0.24
   8   2   1    0.09    0.18
   8   2   1   -0.25    0.20
   8   2   1    0.50    0.29
  10  -2   1    0.97    0.31
  10  -2   1    0.82    0.29
  10  -2   1    1.47    0.33
  10   2   1    1.50    0.38
  10   2   1    1.93    0.28
  10   2   1    1.33    0.30
  12  -2   1   -0.42    0.30
  12  -2   1   -0.07    0.36
  12  -2   1    0.38    0.39
  12  -2   1   -0.15    0.36
  12   2   1   -0.03    0.26
  12   2   1   -0.35    0.43
  12   2   1    0.05    0.31
  12   2   1    0.36    0.38
  14  -2   1    0.54    0.42
  14  -2   1    0.49    0.47
  14  -2   1    0.46    0.36
  14  -2   1    1.13    0.50
  14   2   1    0.35    0.33
  14   2   1    0.20    0.45
  14   2   1    0.17    0.75
  16  -2   1   -0.29    0.56
  16  -2   1    0.19    0.49
  16  -2   1   -0.67    0.39
  16  -2   1    0.11    0.56
  16   2   1   -0.11    0.44
  16   2   1    1.03    0.63
  16   2   1    0.17    0.54
  16   2   1    0.23    0.41
  18  -2   1   -0.72    0.65
  18  -2   1   -0.71    0.56
  18  -2   1   -0.22    0.49
  18  -2   1    1.21    0.69
  18   2   1    0.22    0.49
  18   2   1    0.94    0.73
  18   2   1    0.13    0.66
  18   2   1    0.37    0.53
  17  -3  -1   -0.46    0.50
  17  -3  -1    0.69    0.60
  17  -3  -1   -0.71    0.45
  17  -3  -1   -0.37    0.55
  17   3  -1    0.65    0.47
  17   3  -1   -0.05    0.58
  17   3  -1   -0.23    0.46
  17   3  -1    0.82    0.66
  15  -3  -1   -0.05    0.41
  15  -3  -1    0.31    0.47
  15  -3  -1    0.36    0.46
  15   3  -1   -0.22    0.39
  15   3  -1    0.54    0.68
  15   3  -1    0.65    0.39
  15   3  -1    0.25    0.49
  13  -3  -1    0.17    0.38
  13  -3  -1   -0.25    0.39
  13  -3  -1    0.22    0.38
  13  -3  -1    0.20    0.35
  13   3  -1    0.41    0.31
  13   3  -1    0.36    0.48
  11  -3  -1    0.60    0.32
  11  -3  -1    0.19    0.30
  11  -3  -1   -0.13    0.31
  11   3  -1    0.17    0.38
  11   3  -1    0.27    0.26
  11   3  -1    0.20    0.16
   9  -3  -1    0.06    0.24
   9  -3  -1   -0.16    0.24
   9   3  -1    0.09    0.19
   9   3  -1    0.28    0.13
   9   3  -1    0.17    0.29
  -7  -3   1    4.66    0.37
  -7  -3   1    4.99    0.43
   7  -3  -1    4.90    0.39
   7  -3  -1    4.40    0.43
   7   3  -1    5.30    0.34
   5  -3  -1    1.85    0.26
  -5  -3   1    1.86    0.23
   5  -3  -1    1.46    0.21
  -5  -3   1    2.10    0.24
  -5   3   1    2.52    0.28
   5   3  -1    1.90    0.32
   5   3  -1    2.07    0.21
   3  -3  -1    3.49    0.29
  -3  -3   1    3.16    0.20
   3  -3  -1    3.15    0.24
   3   3  -1    3.31    0.20
   3   3  -1    3.03    0.21
  -3   3   1    3.43    0.25
  -1  -3   1   28.42    1.00
   1  -3  -1   27.69    1.00
   1  -3  -1   27.48    1.00
  -1  -3   1   28.11    0.99
  -1  -3   1   28.03    1.03
  -1   3   1   26.00    1.01
   1   3  -1   27.48    0.98
   1   3  -1   28.99    1.02
   1   3  -1   28.43    1.00
   1  -3   1    3.30    0.20
   1  -3   1    3.92    0.24
  -1  -3  -1    3.75    0.24
   1  -3   1    3.83    0.20
  -1   3  -1    3.72    0.25
   1   3   1    3.92    0.26
  -1   3  -1    3.25    0.19
   3  -3   1    2.56    0.28
   3  -3   1    3.22    0.31
   3  -3   1    2.76    0.21
  -3  -3  -1    2.19    0.33
  -3   3  -1    3.09    0.31
   3   3   1    2.03    0.17
   3   3   1    2.28    0.31
  -3   3  -1    2.32    0.25
   5  -3   1    1.84    0.24
   5  -3   1    1.87    0.16
   5  -3   1    1.37    0.21
  -5  -3  -1    1.82    0.23
  -5   3  -1    2.13    0.34
   5   3   1    1.78    0.25
   5   3   1    2.05    0.22
   7  -3   1    1.16    0.25
   7  -3   1    1.77    0.26
   7   3   1    1.48    0.30
   7   3   1    1.25    0.19
   9  -3   1    0.00    0.13
   9  -3   1   -0.22    0.26
   9  -3   1   -0.15    0.26
   9   3   1   -0.23    0.21
   9   3   1   -0.26    0.18
   9   3   1   -0.10    0.31
  11  -3   1    1.19    0.38
  11  -3   1    1.17    0.32
  11  -3   1    1.14    0.38
  11   3   1    1.77    0.31
  11   3   1    2.06    0.29
  11   3   1    1.48    0.44
  13  -3   1    0.04    0.75
  13  -3   1   -0.07    0.37
  13  -3   1    0.25    0.40
  13  -3   1   -0.12    0.41
  13   3   1    0.18    0.42
  13   3   1    0.30    0.30
  13   3   1   -0.08    0.49
  13   3   1    0.09    0.41
  15  -3   1    0.20    0.50
  15  -3   1    0.15    0.39
  15  -3   1    0.73    0.46
  15  -3   1    0.44    0.55
  15   3   1   -0.26    0.42
  15   3   1    0.08    0.41
  15   3   1    0.91    0.59
  15   3   1   -0.20    0.49
  17  -3   1    0.61    0.55
  17  -3   1   -0.36    0.59
  17  -3   1   -0.74    0.44
  17  -3   1   -0.15    0.59
  17   3   1    0.28    0.62
  17   3   1    0.96    0.49
  17   3   1   -0.24    0.43
  17   3   1    0.28    0.68
  18  -4  -1    0.44    0.61
  18  -4  -1    0.88    0.62
  18  -4  -1   -0.30    1.09
  18  -4  -1    0.66    0.56
  18   4  -1    2.10    0.75
  18   4  -1    0.67    0.52
  18   4  -1   -0.94    0.49
  18   4  -1   -0.02    0.67
  16  -4  -1    0.04    0.51
  16  -4  -1    0.08    0.45
  16  -4  -1    0.31    0.48
  16  -4  -1    0.09    0.50
  16   4  -1    0.27    0.42
  16   4  -1    0.25    0.43
  16   4  -1    0.22    0.61
  16   4  -1    0.16    0.57
  14  -4  -1    0.09    0.40
  14  -4  -1    0.30    0.41
  14  -4  -1   -0.32    0.34
  14  -4  -1    0.21    0.43
  14   4  -1    0.70    0.54
  14   4  -1    0.52    0.35
  12  -4  -1    0.19    0.34
  12  -4  -1    0.40    0.36
  12  -4  -1    0.18    0.33
  12  -4  -1   -0.18    0.33
  12   4  -1    0.35    0.44
  12   4  -1    0.38    0.21
  12   4  -1    0.50    0.28
  10  -4  -1    0.65    0.28
  10  -4  -1    0.29    0.29
  10   4  -1    1.04    0.24
  10   4  -1    0.84    0.37
  10   4  -1    0.66    0.17
   8  -4  -1    2.49    0.31
   8  -4  -1    2.66    0.39
  -8  -4   1    2.93    0.44
   8   4  -1    3.06    0.32
   8   4  -1    3.14    0.49
   8   4  -1    3.45    0.27
  -6  -4   1   -0.20    0.21
   6  -4  -1    0.12    0.17
   6  -4  -1   -0.08    0.19
  -6  -4   1    0.12    0.15
  -6   4   1    0.19    0.18
   6   4  -1    0.12    0.12
   6   4  -1   -0.30    0.22
   6   4  -1    0.15    0.13
   4  -4  -1    0.23    0.17
   4  -4  -1   -0.04    0.14
  -4  -4   1    0.27    0.11
  -4  -4   1   -0.01    0.19
   4   4  -1    0.30    0.10
  -4   4   1    0.43    0.15
   4   4  -1    0.14    0.11
   2  -4  -1    3.10    0.27
   2  -4  -1    2.32    0.26
  -2  -4   1    2.48    0.18
  -2  -4   1    2.79    0.22
   2   4  -1    2.99    0.18
   2   4  -1    2.77    0.23
   0  -4   1    5.47    0.34
   0  -4  -1    5.62    0.32
   0  -4   1    5.74    0.28
   0  -4   1    5.04    0.25
   0   4  -1    5.77    0.35
   0   4  -1    5.59    0.29
   0   4  -1    5.02    0.25
   2  -4   1   10.12    0.47
  -2  -4  -1    9.57    0.47
   2  -4   1    8.29    0.41
  -2   4  -1    9.15    0.46
   2   4   1    8.99    0.48
  -2   4  -1    8.97    0.41
   4  -4   1    1.53    0.20
   4  -4   1    1.71    0.32
  -4  -4  -1    1.36    0.23
  -4  -4  -1    1.44    0.18
   4  -4   1    1.70    0.17
   4   4   1    1.33    0.15
  -4   4  -1    1.55    0.22
  -4   4  -1    1.42    0.20
   4   4   1    1.35    0.23
  -6  -4  -1    0.32    0.24
   6  -4   1   -0.09    0.20
   6  -4   1    0.10    0.19
   6  -4   1    0.13    0.14
   6   4   1    0.27    0.25
  -6   4  -1    0.31    0.22
   6   4   1    0.32    0.13
   8  -4   1    1.88    0.29
   8  -4   1    2.02    0.27
   8  -4   1    2.60    0.32
   8   4   1    2.55    0.36
   8   4   1    2.41    0.30
  10  -4   1   -0.12    0.17
  10  -4   1    0.21    0.29
  10  -4   1    0.36    0.30
  10  -4   1    0.26    0.30
  10   4   1    0.08    0.21
  10   4   1    0.43    0.25
  10   4   1    0.18    0.38
  12  -4   1   -0.10    0.42
  12  -4   1   -0.04    0.16
  12  -4   1    0.24    0.38
  12  -4   1    0.34    0.33
  12   4   1    0.18    0.48
  12   4   1    0.10    0.26
  12   4   1    0.92    0.32
  14  -4   1    0.20    0.45
  14  -4   1    0.32    0.46
  14  -4   1    0.47    0.40
  14  -4   1    0.76    0.45
  14   4   1    1.07    0.55
  14   4   1    0.27    0.57
  14   4   1    1.06    0.35
  14   4   1    0.82    0.39
  16  -4   1   -0.39    0.63
  16  -4   1    0.20    0.45
  16  -4   1    0.41    0.54
  16  -4   1    0.85    0.53
  16   4   1   -0.34    0.63
  16   4   1    0.00    0.39
  16   4   1   -0.24    0.41
  16   4   1    0.26    0.58
  18  -4   1    0.11    0.60
  18  -4   1   -0.85    0.65
  18  -4   1    0.63    0.63
  18  -4   1   -1.12    0.47
  18   4   1    0.14    0.53
  18   4   1    0.67    0.76
  18   4   1    0.63    0.69
  18   4   1   -0.33    0.47
  17  -5  -1   -0.26    0.52
  17  -5  -1   -0.28    0.55
  17  -5  -1    0.92    0.51
  17  -5  -1    0.01    0.67
  17   5  -1    0.06    0.62
  17   5  -1    0.60    0.46
  17   5  -1    0.43    0.70
  17   5  -1    0.08    0.45
  15  -5  -1    0.45    0.29
  15  -5  -1    0.29    0.43
  15  -5  -1   -0.30    0.83
  15  -5  -1    0.17    0.46
  15  -5  -1    0.11    0.47
  15   5  -1   -0.04    0.58
  15   5  -1   -0.15    0.48
  15   5  -1    0.01    0.39
  13  -5  -1    0.16    0.39
  13  -5  -1    0.04    0.39
  13  -5  -1    0.17    0.39
  13  -5  -1   -0.13    0.34
  13   5  -1    0.48    0.31
  13   5  -1   -0.16    0.49
  11  -5  -1    0.67    0.33
  11  -5  -1    0.05    0.29
  11  -5  -1    0.15    0.34
  11   5  -1    0.84    0.25
  11   5  -1    0.56    0.19
  11   5  -1    0.29    0.41
   9  -5  -1    1.20    0.28
  -9  -5   1    1.41    0.31
   9  -5  -1    1.20    0.28
   9   5  -1    1.50    0.22
   9   5  -1    1.76    0.20
   9   5  -1    1.69    0.36
   7  -5  -1    0.78    0.25
  -7  -5   1    1.49    0.20
  -7  -5   1    2.58    0.45
   7   5  -1    1.64    0.25
   7   5  -1    0.95    0.31
   7   5  -1    1.82    0.26
  -7   5   1    1.20    0.24
   5  -5  -1    0.75    0.21
   5  -5  -1    1.04    0.19
  -5  -5   1    0.86    0.13
  -5  -5   1    0.56    0.23
  -5   5   1    0.94    0.18
   5   5  -1    0.68    0.15
   5   5  -1    0.81    0.13
  -3  -5   1    0.34    0.10
  -3  -5   1    0.29    0.13
  -3  -5   1    0.05    0.19
   3   5  -1    0.48    0.10
   3   5  -1    0.26    0.13
  -3   5   1    0.43    0.15
  -1  -5   1    9.26    0.40
  -1  -5   1    8.60    0.35
  -1  -5   1    7.92    0.47
   1  -5  -1    8.22    0.44
   1   5  -1    8.87    0.35
   1   5  -1    7.08    0.49
  -1   5   1    8.08    0.46
   1   5  -1    9.26    0.40
   1  -5   1    0.98    0.14
   1  -5   1    1.09    0.14
  -1  -5  -1    1.28    0.20
  -1  -5  -1    1.15    0.11
   1   5   1    0.79    0.20
  -1   5  -1    1.05    0.14
   3  -5   1    1.26    0.20
   3  -5   1    0.96    0.16
  -3  -5  -1    0.99    0.22
  -3   5  -1    1.05    0.20
   3   5   1    1.22    0.24
  -3   5  -1    1.54    0.19
   5  -5   1    0.26    0.20
  -5  -5  -1    0.48    0.25
   5  -5   1    0.15    0.20
   5  -5   1    0.21    0.15
  -5  -5  -1    0.42    0.12
  -5   5  -1    0.35    0.21
   5   5   1    0.64    0.25
   5   5   1    0.46    0.10
   7  -5   1   -0.17    0.24
  -7  -5  -1    0.49    0.26
   7  -5   1   -0.12    0.24
   7  -5   1   -0.21    0.17
   7   5   1   -0.07    0.29
   7   5   1    0.30    0.14
  -7   5  -1    0.24    0.25
   9  -5   1   -0.01    0.28
   9  -5   1   -0.32    0.29
   9  -5   1   -0.16    0.18
   9   5   1    0.37    0.18
   9   5   1   -0.18    0.33
  11  -5   1   -0.09    0.33
  11  -5   1    0.40    0.30
  11  -5   1   -0.21    0.20
  11  -5   1    0.39    0.36
  11   5   1    0.60    0.23
  11   5   1    0.38    0.27
  11   5   1    1.24    0.47
  13  -5   1   -0.34    0.40
  13  -5   1    0.65    0.38
  13  -5   1    0.12    0.41
  13  -5   1    0.01    0.19
  13   5   1    0.31    0.29
  13   5   1    1.02    0.36
  15  -5   1    0.41    0.51
  15  -5   1    0.06    0.43
  15  -5   1    0.66    0.47
  15  -5   1   -0.51    0.48
  15   5   1   -0.63    0.59
  15   5   1    0.66    0.72
  15   5   1   -0.13    0.34
  15   5   1    0.23    0.53
  17  -5   1   -0.56    0.47
  17  -5   1    0.10    0.59
  17  -5   1   -0.32    0.55
  17  -5   1   -0.50    0.60
  17   5   1   -0.36    0.66
  17   5   1   -0.21    0.43
  17   5   1    0.95    0.48
  17   5   1    0.14    0.74
  18  -6  -1   -0.11    0.59
  18  -6  -1    0.59    0.63
  18  -6  -1    0.58    0.56
  18   6  -1    1.25    0.77
  18   6  -1    0.79    0.50
  18   6  -1    0.39    0.71
  18   6  -1    0.00    0.49
  16  -6  -1   -0.34    0.25
  16  -6  -1    0.17    0.43
  16  -6  -1    0.46    0.52
  16  -6  -1   -0.23    0.61
  16  -6  -1   -0.58    0.51
  16   6  -1    0.51    0.41
  16   6  -1    0.20    0.65
  16   6  -1    0.10    0.39
  14  -6  -1    0.31    0.42
  14  -6  -1   -0.32    0.43
  14  -6  -1    0.26    0.41
  14  -6  -1   -0.08    0.38
  14   6  -1    0.06    1.03
  14   6  -1    0.04    0.32
  12  -6  -1    0.36    0.36
  12  -6  -1    0.12    0.36
  12  -6  -1    0.19    0.35
  12   6  -1    0.68    0.26
  12   6  -1    0.37    0.79
  10  -6  -1    0.08    0.28
  10  -6  -1    0.23    0.30
 -10  -6   1    1.02    0.35
  10  -6  -1    0.17    0.28
  10   6  -1    0.70    0.39
  10   6  -1    0.95    0.22
  10   6  -1    0.71    0.21
   8  -6  -1   -0.18    0.23
   8  -6  -1    0.39    0.24
  -8  -6   1   -0.19    0.18
  -8  -6   1    0.16    0.29
   8   6  -1   -0.01    0.32
   8   6  -1    0.34    0.16
  -8   6   1    0.31    0.24
   8   6  -1    0.01    0.17
  -6  -6   1    2.71    0.33
  -6  -6   1    2.98    0.26
   6  -6  -1    3.37    0.38
   6  -6  -1    2.32    0.28
  -6   6   1    2.68    0.37
   6   6  -1    3.55    0.31
   6   6  -1    3.36    0.25
  -4  -6   1    0.26    0.11
  -4  -6   1    0.05    0.23
   4  -6  -1    0.58    0.19
  -4   6   1    0.23    0.18
   4   6  -1   -0.09    0.22
   4   6  -1    0.29    0.15
   4   6  -1    0.38    0.10
   2  -6  -1    0.11    0.16
  -2  -6   1    0.63    0.15
  -2  -6   1    0.07    0.21
  -2  -6   1    0.31    0.10
   2   6  -1    0.28    0.14
   2   6  -1    0.28    0.10
  -2  -6  -1    1.92    0.37
   2  -6   1    3.31    0.30
   2  -6   1    2.60    0.28
  -2   6  -1    2.69    0.27
  -4  -6  -1    0.61    0.14
   4  -6   1    0.84    0.21
   4  -6   1    0.43    0.17
  -4  -6  -1    0.40    0.25
   4   6   1    0.46    0.07
   4   6   1    0.02    0.24
  -4   6  -1    0.63    0.20
  -4   6  -1    0.66    0.22
  -6  -6  -1    1.74    0.17
   6  -6   1    1.33    0.27
  -6  -6  -1    1.08    0.30
   6  -6   1    1.56    0.21
  -6   6  -1    1.72    0.28
   6   6   1    1.32    0.19
   6   6   1    1.40    0.33
  -8  -6  -1    0.09    0.28
   8  -6   1    0.05    0.19
   8  -6   1   -0.27    0.25
   8  -6   1   -0.10    0.26
  -8   6  -1    0.18    0.27
   8   6   1   -0.22    0.32
   8   6   1    0.00    0.14
  10  -6   1    1.35    0.24
  10  -6   1    1.34    0.36
  10  -6   1    1.27    0.35
  10   6   1    1.79    0.23
  10   6   1    1.80    0.28
  10   6   1    1.80    0.45
  12  -6   1    0.65    0.40
  12  -6   1    0.40    0.36
  12  -6   1    0.69    0.38
  12  -6   1    0.04    0.22
  12   6   1    0.42    0.30
  12   6   1    0.84    0.51
  12   6   1    0.76    0.26
  14  -6   1    0.33    0.48
  14  -6   1    0.00    0.47
  14  -6   1    0.27    0.41
  14   6   1    1.04    0.66
  14   6   1   -0.35    0.57
  14   6   1   -0.07    0.29
  16  -6   1   -0.75    0.54
  16  -6   1   -0.76    0.41
  16  -6   1    0.33    0.53
  16  -6   1    0.14    0.51
  16   6   1    1.60    0.64
  16   6   1    0.31    0.41
  16   6   1    0.40    0.68
  16   6   1    0.07    0.46
  18  -6   1   -1.23    0.50
  18  -6   1    1.30    0.64
  18  -6   1   -0.11    0.66
  18  -6   1    0.38    0.66
  18   6   1   -1.13    0.73
  18   6   1   -0.80    0.46
  18   6   1    0.03    0.49
  18   6   1    0.15    0.79
  17  -7  -1   -0.20    0.47
  17  -7  -1    0.26    0.55
  17  -7  -1   -0.62    0.58
  17  -7  -1   -0.21    0.57
  17  -7  -1   -0.10    0.26
  17   7  -1    0.85    0.47
  17   7  -1    0.31    0.75
  17   7  -1    0.95    0.44
  15  -7  -1    0.27    0.29
  15  -7  -1   -0.42    0.45
  15  -7  -1    0.27    0.63
  15  -7  -1   -0.08    0.44
  15  -7  -1    0.75    0.48
  15   7  -1    0.48    0.35
  15   7  -1   -0.04    0.62
  13  -7  -1    0.37    0.41
  13  -7  -1   -0.08    0.39
  13  -7  -1   -0.42    0.35
  13   7  -1    0.27    0.29
  13   7  -1   -0.22    0.54
  11  -7  -1    1.11    0.35
 -11  -7   1    1.68    0.41
  11  -7  -1    1.11    0.38
  11  -7  -1    0.68    0.36
  11   7  -1    1.45    0.46
  11   7  -1    1.77    0.26
  -9  -7   1    3.26    0.59
   9   7  -1    3.27    0.33
   9   7  -1    3.92    0.62
   9   7  -1    3.48    0.38
  -9   7   1    2.61    0.49
   7  -7  -1    0.12    0.24
  -7  -7   1    0.04    0.28
   7  -7  -1   -0.01    0.23
   7  -7  -1    0.15    0.25
  -7  -7   1    0.11    0.15
   7   7  -1    0.06    0.18
  -7   7   1    0.48    0.23
   7   7  -1    0.28    0.14
  -5  -7   1    1.19    0.14
  -5  -7   1    0.43    0.27
   5   7  -1    1.10    0.29
   5   7  -1    1.11    0.19
   3  -7  -1    0.30    0.18
  -3  -7   1    0.54    0.24
  -3  -7   1    0.54    0.11
  -3  -7   1    0.53    0.15
   3   7  -1    0.72    0.17
   3   7  -1    0.71    0.11
  -3   7   1    0.63    0.20
   3   7  -1    0.22    0.24
  -1  -7   1    2.43    0.38
   1  -7  -1    2.07    0.26
  -1  -7   1    2.36    0.20
   1  -7  -1    2.51    0.37
  -1  -7   1    2.61    0.28
  -1   7   1    2.10    0.38
   1   7  -1    2.52    0.30
   1   7  -1    2.84    0.41
   1   7  -1    2.45    0.21
   1  -7   1   37.33    1.34
   1  -7   1   34.16    1.40
  -1  -7  -1   36.18    1.30
   1  -7   1   38.45    1.37
  -1  -7  -1   39.84    1.41
   1   7   1   38.72    1.41
  -1   7  -1   35.69    1.40
  -1   7  -1   36.61    1.34
   3  -7   1    5.47    0.36
   3  -7   1    6.32    0.44
   3  -7   1    5.82    0.39
  -3  -7  -1    5.15    0.45
  -3  -7  -1    5.30    0.36
   3   7   1    5.24    0.49
  -3   7  -1    5.48    0.44
  -5  -7  -1    0.35    0.15
  -5  -7  -1    0.50    0.28
   5   7   1    0.29    0.09
   5   7   1    0.27    0.29
   7  -7   1    0.36    0.20
  -7  -7  -1    0.59    0.15
   7  -7   1    0.19    0.27
  -7  -7  -1    0.30    0.29
   7   7   1    0.31    0.13
  -7   7  -1    0.29    0.25
   7   7   1    0.18    0.32
  -9  -7  -1    0.80    0.34
   9  -7   1    0.23    0.52
   9  -7   1    0.24    0.23
   9  -7   1    0.41    0.32
  -9   7  -1    0.68    0.32
   9   7   1    0.87    0.18
   9   7   1    1.10    0.41
  11  -7   1    0.06    0.24
  11  -7   1    0.01    0.37
  11  -7   1    0.20    0.37
  11  -7   1    0.63    0.35
  11   7   1    0.33    0.22
  11   7   1    0.28    0.26
  11   7   1    0.14    0.47
  13  -7   1    0.23    0.42
  13  -7   1    0.83    0.39
  13  -7   1    0.27    0.25
  13  -7   1    0.26    0.44
  13   7   1    0.18    0.57
  13   7   1    0.90    0.34
  13   7   1    0.35    0.27
  15  -7   1   -0.79    0.38
  15  -7   1   -0.73    0.49
  15  -7   1    0.49    0.50
  15   7   1    0.15    0.38
  15   7   1   -0.36    0.34
  15   7   1   -0.25    0.65
  17  -7   1   -0.75    0.62
  17  -7   1   -0.96    0.48
  17  -7   1    0.63    0.58
  17  -7   1   -0.08    0.57
  17   7   1   -0.51    0.73
  17   7   1   -0.23    0.45
  17   7   1   -0.06    0.69
  17   7   1   -0.71    0.40
  16  -8  -1   -0.39    0.48
  16  -8  -1    0.31    0.54
  16  -8  -1    0.00    0.52
  16  -8  -1    0.43    0.49
  16  -8  -1   -0.74    0.51
  16   8  -1   -0.46    0.65
  16   8  -1    0.69    0.40
  16   8  -1   -0.48    0.38
  14  -8  -1   -0.49    0.39
  14  -8  -1   -0.07    0.42
  14  -8  -1   -0.38    0.44
  14   8  -1   -0.52    0.59
  14   8  -1    0.09    0.30
  12  -8  -1    0.54    0.38
  12  -8  -1   -0.15    0.38
 -12  -8   1    0.45    0.44
  12  -8  -1    0.44    0.34
  12   8  -1    0.04    0.51
  12   8  -1    0.63    0.26
  10  -8  -1    1.17    0.35
 -10  -8   1    1.70    0.39
  10  -8  -1    0.60    0.51
  10  -8  -1    1.30    0.35
  10   8  -1    1.45    0.23
  10   8  -1    1.21    0.45
 -10   8   1    0.84    0.31
   8  -8  -1    0.58    0.28
  -8  -8   1    0.68    0.32
   8  -8  -1    0.42    0.26
  -8  -8   1    0.44    0.19
   8  -8  -1    0.59    0.29
   8   8  -1    0.72    0.21
  -8   8   1    0.75    0.27
   8   8  -1    0.71    0.17
   8   8  -1    0.88    0.36
   6  -8  -1    0.00    0.21
   6  -8  -1    0.55    0.23
  -6  -8   1    0.35    0.13
  -6  -8   1    0.20    0.29
   6   8  -1    0.19    0.19
   6   8  -1   -0.45    0.31
   6   8  -1    0.49    0.13
  -4  -8   1    1.99    0.30
  -4  -8   1    1.45    0.19
   4  -8  -1    1.38    0.29
  -4  -8   1    0.76    0.29
   4   8  -1    0.86    0.31
   4   8  -1    1.09    0.21
  -2  -8   1   18.81    0.70
  -2  -8   1   19.07    0.84
   2  -8  -1   18.27    0.75
  -2  -8   1   19.77    0.77
   2  -8  -1   18.01    0.83
   2   8  -1   18.63    0.85
   2   8  -1   19.82    0.78
   2   8  -1   19.30    0.70
  -2   8   1   16.69    0.81
   0  -8  -1    2.18    0.21
   0  -8   1    1.91    0.22
   0  -8   1    2.48    0.33
   0  -8  -1    2.06    0.37
   0   8  -1    2.88    0.33
   0   8  -1    2.01    0.24
   0   8   1    2.45    0.29
   2  -8   1    3.05    0.38
  -2  -8  -1    3.50    0.42
  -2  -8  -1    4.69    0.19
  -2   8  -1    4.87    0.45
  -2   8  -1    2.98    0.32
   2   8   1    4.19    0.44
  -4  -8  -1    4.75    0.51
   4  -8   1    4.47    0.41
   4  -8   1    6.23    0.48
  -4  -8  -1    5.16    0.37
   4   8   1    4.12    0.53
  -4   8  -1    4.75    0.39
  -4   8  -1    5.09    0.45
  -6  -8  -1   -0.07    0.16
   6  -8   1   -0.30    0.27
  -6  -8  -1   -0.10    0.29
   6  -8   1   -0.26    0.23
  -6   8  -1    0.14    0.25
   6   8   1    0.13    0.09
   6   8   1   -0.34    0.30
   8  -8   1   -0.19    0.23
  -8  -8  -1    0.34    0.34
   8  -8   1    0.34    0.29
   8  -8   1    0.28    0.29
   8   8   1    0.39    0.36
   8   8   1    0.28    0.14
  -8   8  -1    0.46    0.29
 -10  -8  -1    0.92    0.39
  10  -8   1    0.25    0.40
  10  -8   1    0.50    0.35
  10   8   1    0.84    0.48
  10   8   1    0.79    0.19
  10   8   1    0.54    0.23
 -10   8  -1    0.82    0.35
  12  -8   1    0.27    0.41
  12  -8   1    0.40    0.37
  12  -8   1    0.42    0.39
  12  -8   1    0.13    0.27
  12   8   1    0.73    0.30
  12   8   1    0.44    0.24
  12   8   1    0.30    0.55
  14  -8   1    0.35    0.44
  14  -8   1   -0.44    0.46
  14  -8   1   -0.06    0.27
  14  -8   1    0.11    0.46
  14   8   1    0.01    0.33
  14   8   1   -0.37    0.60
  14   8   1   -0.53    0.27
  16  -8   1    0.14    0.54
  16  -8   1    0.25    0.50
  16  -8   1    0.03    0.56
  16   8   1    0.30    0.36
  16   8   1    0.75    0.63
  16   8   1    0.05    0.71
  17  -9  -1   -0.55    0.49
  17  -9  -1   -0.58    0.32
  17  -9  -1    0.57    0.55
  17  -9  -1   -0.17    0.61
  17   9  -1    0.16    0.44
  17   9  -1   -0.10    0.77
  17   9  -1    0.01    0.40
  15  -9  -1   -0.08    0.44
  15  -9  -1    0.61    0.49
  15  -9  -1   -0.19    0.33
  15  -9  -1    0.14    0.52
  15   9  -1    0.26    0.66
  15   9  -1    0.65    0.33
  13  -9  -1    0.63    0.38
  13  -9  -1    0.44    0.41
  13  -9  -1    0.36    0.43
  13   9  -1   -0.29    0.57
  13   9  -1    0.64    0.27
 -11  -9   1    1.64    0.46
  11  -9  -1    0.45    0.38
  11  -9  -1    0.98    0.37
  11  -9  -1    0.42    0.35
 -11   9   1    0.74    0.35
  11   9  -1    1.32    0.24
  11   9  -1    1.25    0.49
  -9  -9   1    0.92    0.21
   9  -9  -1    0.38    0.30
  -9  -9   1    0.84    0.39
   9  -9  -1    0.38    0.30
   9  -9  -1    0.57    0.32
   9   9  -1    0.79    0.18
   9   9  -1    0.60    0.42
  -9   9   1    0.66    0.30
  -7  -9   1   -0.09    0.30
   7  -9  -1    0.28    0.23
   7  -9  -1    0.02    0.25
  -7  -9   1    0.20    0.14
   7  -9  -1    0.39    0.28
   7   9  -1   -0.12    0.33
   7   9  -1    0.36    0.14
  -7   9   1    0.33    0.25
   7   9  -1   -0.02    0.21
  -5  -9   1    0.41    0.12
  -5  -9   1    0.43    0.31
  -5  -9   1    0.37    0.19
   5   9  -1    0.52    0.33
  -5   9   1    0.29    0.23
   5   9  -1    0.46    0.12
   5   9  -1    0.24    0.20
  -3  -9   1    2.88    0.22
  -3  -9   1    3.22    0.36
  -3  -9   1    2.60    0.35
   3  -9  -1    2.79    0.28
   3   9  -1    2.75    0.52
   3   9  -1    2.56    0.36
  -1  -9   1    8.76    0.60
  -1  -9   1    8.89    0.41
   1  -9  -1    9.58    0.44
   1  -9  -1   10.12    0.58
  -1  -9   1    9.57    0.51
   1   9  -1    9.06    0.64
   1   9  -1    9.09    0.42
  -1   9   1    9.20    0.58
  -1  -9  -1   22.80    0.86
   1  -9   1   23.55    1.04
  -1  -9  -1   23.79    1.00
   1  -9   1   24.69    0.96
   1  -9   1   23.96    0.90
   1   9   1   23.14    1.01
  -1   9  -1   23.69    1.01
  -1   9  -1   24.46    0.91
  -3  -9  -1    8.65    0.50
  -3  -9  -1    8.97    0.32
   3  -9   1    9.94    0.63
  -3  -9  -1    8.14    0.58
   3  -9   1    7.95    0.48
   3   9   1    8.52    0.62
  -3   9  -1    8.23    0.47
   5  -9   1    3.22    0.41
  -5  -9  -1    2.75    0.50
  -5  -9  -1    2.98    0.35
   5  -9   1    2.41    0.29
   5   9   1    3.55    0.42
  -5   9  -1    3.41    0.47
   7  -9   1    0.71    0.30
  -7  -9  -1    1.18    0.34
   7  -9   1    0.64    0.31
   7  -9   1    1.03    0.25
  -7  -9  -1    0.99    0.20
   7   9   1    0.87    0.12
  -7   9  -1    1.00    0.30
   7   9   1    1.36    0.38
   9  -9   1    0.57    0.34
  -9  -9  -1    1.04    0.38
   9  -9   1    0.38    0.27
   9  -9   1    0.38    0.35
   9   9   1    1.17    0.76
   9   9   1    0.85    0.17
  -9   9  -1    0.40    0.33
  11  -9   1    0.38    0.35
  11  -9   1   -0.18    0.29
  11  -9   1    0.49    0.40
  11  -9   1    0.00    0.39
 -11  -9  -1    0.89    0.44
  11   9   1    0.33    0.25
 -11   9  -1    0.65    0.38
  11   9   1    0.34    0.21
  13  -9   1    0.07    0.46
  13  -9   1    0.24    0.44
  13  -9   1   -0.19    0.30
  13  -9   1   -0.19    0.41
  13   9   1    0.42    0.31
  13   9   1   -0.17    0.55
  13   9   1    0.27    0.25
  15  -9   1   -0.54    0.47
  15  -9   1   -0.09    0.29
  15  -9   1    0.30    0.44
  15   9   1    0.64    0.45
  15   9   1    0.16    0.32
  15   9   1    0.17    0.68
  17  -9   1    0.48    0.59
  17  -9   1    0.54    0.67
  17  -9   1   -0.56    0.51
  17   9   1   -0.54    0.70
  17   9   1    0.03    0.45
  17   9   1    0.88    0.79
  16 -10  -1   -0.94    0.54
  16 -10  -1    1.22    0.40
  16 -10  -1   -0.68    0.49
  16 -10  -1    1.17    0.56
  16  10  -1   -0.08    0.35
  16  10  -1    0.91    0.53
  16  10  -1    0.01    0.72
  14 -10  -1    0.79    0.34
  14 -10  -1   -0.06    0.39
  14 -10  -1    0.26    0.49
  14 -10  -1    0.05    0.47
  14  10  -1    0.49    0.64
  14  10  -1   -0.05    0.28
  12 -10  -1   -0.03    0.42
  12 -10  -1    0.70    0.41
  12 -10  -1    0.29    0.36
 -12 -10   1    0.65    0.61
  12  10  -1   -0.15    0.54
  12  10  -1    0.87    0.25
  10 -10  -1    0.70    0.34
  10 -10  -1    1.22    0.38
 -10 -10   1    1.00    0.44
  10  10  -1    1.01    0.21
 -10  10   1    0.55    0.33
  10  10  -1    0.73    0.46
   8 -10  -1    0.25    0.27
  -8 -10   1    0.38    0.35
   8 -10  -1    0.20    0.30
   8 -10  -1    0.14    0.31
  -8 -10   1    0.47    0.17
   8  10  -1    0.57    0.16
  -8  10   1    0.72    0.29
   8  10  -1   -0.02    0.38
  -6 -10   1   -0.10    0.12
  -6 -10   1   -0.05    0.31
   6 -10  -1    0.62    0.33
   6 -10  -1   -0.11    0.25
  -6  10   1    0.01    0.24
   6  10  -1    0.08    0.13
   4 -10  -1    0.19    0.23
  -4 -10   1    0.64    0.13
  -4 -10   1    0.33    0.30
  -4 -10   1    0.99    0.23
  -4  10   1    0.69    0.25
   2 -10  -1   24.28    1.08
  -2 -10   1   26.80    1.02
   2 -10  -1   24.83    0.99
  -2 -10   1   25.87    0.93
  -2 -10   1   25.94    1.10
   2  10  -1   26.40    0.94
  -2  10   1   24.30    1.07
   2  10  -1   24.03    1.11
   0 -10   1   32.22    1.24
   0 -10  -1   31.61    1.28
   0 -10  -1   31.48    1.16
   0 -10   1   29.55    1.17
   0 -10   1   33.91    1.33
   0  10   1   30.55    1.29
   0  10  -1   34.31    1.18
   0  10  -1   30.93    1.30
   2 -10   1   21.85    0.90
  -2 -10  -1   21.38    0.81
   2 -10   1   21.14    1.01
  -2 -10  -1   22.56    0.94
  -2 -10  -1   23.96    1.00
   2 -10   1   22.06    0.96
   2  10   1   23.44    1.02
  -2  10  -1   22.02    0.90
  -2  10  -1   25.90    1.01
  -4 -10  -1    6.38    0.48
   4 -10   1    6.71    0.49
   4 -10   1    6.83    0.51
  -4 -10  -1    7.28    0.58
  -4  10  -1    7.12    0.48
   4  10   1    6.98    0.62
  -4  10  -1    7.75    0.56
   6 -10   1    1.77    0.29
   6 -10   1    1.50    0.35
  -6 -10  -1    1.75    0.23
  -6 -10  -1    1.65    0.35
   6  10   1    2.13    0.15
  -6  10  -1    1.32    0.30
   6  10   1    1.56    0.38
   8 -10   1    0.37    0.34
   8 -10   1    0.24    0.27
  -8 -10  -1    0.64    0.22
   8 -10   1    0.58    0.30
  -8 -10  -1    0.91    0.36
   8  10   1    0.65    0.44
   8  10   1    0.64    0.14
  -8  10  -1    0.45    0.32
  10 -10   1    0.01    0.29
 -10 -10  -1    0.97    0.43
  10 -10   1    0.10    0.37
  10 -10   1    0.29    0.40
  10  10   1    0.12    0.16
  10  10   1    0.51    0.48
  10  10   1   -0.33    0.20
 -10  10  -1    0.19    0.35
  12 -10   1   -0.22    0.39
  12 -10   1   -0.06    0.30
  12 -10   1    0.36    0.39
 -12 -10  -1    0.50    0.47
  12 -10   1    0.19    0.46
  12  10   1   -0.47    0.55
 -12  10  -1   -0.42    0.47
  12  10   1    0.19    0.21
  14 -10   1    0.02    0.46
  14 -10   1   -0.06    0.33
  14 -10   1   -0.23    0.51
  14 -10   1    0.27    0.47
  14  10   1    1.39    0.67
  14  10   1    0.04    0.32
  14  10   1    0.48    0.27
  16 -10   1    0.67    0.54
  16 -10   1    0.25    0.57
  16 -10   1   -0.25    0.39
  16 -10   1   -0.33    0.60
  16  10   1   -0.23    0.74
  16  10   1    0.03    0.32
  16  10   1    0.33    0.40
  17 -11  -1   -1.98    1.16
  17 -11  -1   -0.29    0.41
  17 -11  -1   -0.64    0.64
  17  11  -1    1.05    0.78
  17  11  -1    1.04    0.45
  17  11  -1   -0.09    0.47
  15 -11  -1    0.64    0.51
  15 -11  -1   -0.60    0.45
  15 -11  -1    0.13    0.38
  15 -11  -1   -0.11    0.53
  15  11  -1    0.11    0.68
  15  11  -1   -0.07    0.31
  13 -11  -1    1.09    0.37
 -13 -11   1    0.17    0.54
  13 -11  -1    0.16    0.39
  13 -11  -1    0.71    0.45
  13 -11  -1    0.04    0.47
  13  11  -1    0.35    0.25
  13  11  -1    0.51    0.59
  11 -11  -1    1.07    0.44
  11 -11  -1    0.42    0.36
  11 -11  -1    0.19    0.36
 -11 -11   1    0.76    0.47
  11  11  -1    0.87    0.23
 -11  11   1    0.53    0.37
  11  11  -1    0.78    0.53
  -9 -11   1    1.89    0.44
   9 -11  -1    2.05    0.38
  -9 -11   1    1.70    0.23
   9 -11  -1    0.91    0.51
   9 -11  -1    1.68    0.41
   9  11  -1    2.26    0.30
   9  11  -1    2.02    0.50
  -9  11   1    1.09    0.34
   7 -11  -1    1.80    0.40
   7 -11  -1    1.30    0.31
  -7 -11   1    2.22    0.24
   7 -11  -1    1.52    0.29
  -7  11   1    1.45    0.31
   7  11  -1    1.99    0.42
   5 -11  -1    0.00    0.24
  -5 -11   1    0.00    0.32
  -5 -11   1    0.40    0.22
  -5 -11   1    0.17    0.12
   5 -11  -1    0.77    0.38
   5  11  -1    0.18    0.13
  -5  11   1    0.15    0.25
   5  11  -1   -0.54    0.32
  -3 -11   1    0.58    0.33
  -3 -11   1    0.54    0.23
   3 -11  -1    1.08    0.37
   3 -11  -1    0.30    0.22
  -3 -11   1    0.56    0.13
   3  11  -1    0.45    0.37
   3  11  -1    0.47    0.14
  -1 -11   1   11.83    0.51
  -1 -11   1   12.99    0.64
   1 -11  -1   11.99    0.70
  -1 -11   1   10.39    0.73
   1 -11  -1   11.76    0.54
   1  11  -1   11.95    0.52
  -1 -11  -1   18.35    0.72
  -1 -11  -1   18.46    0.92
   1 -11   1   19.90    0.87
   1 -11   1   21.20    1.00
   1 -11   1   18.49    0.77
   1  11   1   19.31    0.95
  -1  11  -1   18.19    0.78
   3 -11   1    7.54    0.49
   3 -11   1    8.06    0.57
  -3 -11  -1    7.57    0.62
  -3 -11  -1   10.03    0.55
  -3 -11  -1    9.88    0.34
  -3  11  -1    8.42    0.50
   3  11   1    6.75    0.65
  -3  11  -1    8.45    0.64
   5 -11   1    3.54    0.34
   5 -11   1    3.34    0.47
   5 -11   1    4.09    0.61
  -5 -11  -1    3.70    0.54
  -5 -11  -1    3.84    0.40
   5  11   1    4.04    0.61
  -5  11  -1    3.25    0.51
  -7 -11  -1    0.93    0.24
  -7 -11  -1    0.97    0.39
   7 -11   1    0.48    0.34
   7 -11   1    0.27    0.28
   7 -11   1    0.66    0.35
  -7  11  -1    0.56    0.32
   7  11   1    0.40    0.40
   9 -11   1    0.08    0.37
  -9 -11  -1    0.30    0.40
   9 -11   1   -0.53    0.28
   9 -11   1    0.63    0.39
   9  11   1    0.10    0.45
   9  11   1    0.01    0.14
  -9  11  -1   -0.03    0.35
  11 -11   1    0.81    0.35
  11 -11   1    0.63    0.40
 -11 -11  -1    0.99    0.48
  11 -11   1    0.82    0.46
 -11  11  -1    0.97    0.49
  11  11   1    1.37    0.25
  11  11   1    1.05    0.20
  11  11   1    0.57    0.55
  13 -11   1    0.93    0.47
  13 -11   1    0.60    0.43
  13 -11   1    0.41    0.36
  13 -11   1    0.63    0.50
  13  11   1    1.03    0.62
  13  11   1    0.26    0.23
  13  11   1    0.67    0.30
 -13  11  -1   -0.19    0.45
  15 -11   1    0.47    0.36
  15 -11   1    0.39    0.46
  15 -11   1   -0.65    0.57
  15 -11   1    0.29    0.52
  15  11   1   -0.10    0.28
  15  11   1   -0.15    0.73
  15  11   1   -0.11    0.34
  17 -11   1   -0.19    0.56
  17 -11   1   -0.44    0.67
  17  11   1   -0.55    0.36
  17  11   1    0.96    0.86
  17  11   1    0.44    0.41
  16 -12  -1   -0.29    0.52
  16 -12  -1    0.70    0.44
  16 -12  -1    0.58    0.61
  16  12  -1    0.17    0.39
  16  12  -1    1.45    0.78
  16  12  -1   -0.03    0.34
  14 -12  -1   -0.06    0.48
  14 -12  -1    0.11    0.46
  14 -12  -1    0.34    0.38
 -14 -12   1   -0.26    0.54
  14 -12  -1   -0.96    0.52
  14  12  -1    0.25    0.29
  14  12  -1    0.90    0.68
  12 -12  -1   -0.44    0.46
 -12 -12   1    0.34    0.50
  12 -12  -1    0.34    0.36
  12 -12  -1    0.47    0.41
 -12  12   1    0.34    0.41
  12  12  -1    0.51    0.23
  12  12  -1    0.48    0.59
  10 -12  -1    0.92    0.37
  10 -12  -1    1.40    0.37
  10 -12  -1    0.82    0.44
 -10 -12   1    1.63    0.49
 -10  12   1    1.11    0.38
  10  12  -1    1.72    0.23
  10  12  -1    1.25    0.53
   8 -12  -1    0.97    0.33
  -8 -12   1    1.15    0.42
  -8 -12   1    1.82    0.27
   8 -12  -1    1.44    0.35
   8  12  -1    0.26    0.46
   8  12  -1    1.87    0.28
  -8  12   1    1.16    0.33
  -6 -12   1    1.49    0.22
  -6 -12   1    1.61    0.40
   6 -12  -1    0.89    0.31
  -6 -12   1    1.48    0.26
   6 -12  -1    1.19    0.43
  -6  12   1    0.88    0.31
   6  12  -1    1.21    0.40
   6  12  -1    1.59    0.17
   4 -12  -1    5.38    0.47
  -4 -12   1    6.27    0.31
  -4 -12   1    6.31    0.47
  -4 -12   1    5.36    0.59
   4 -12  -1    4.70    0.63
   4  12  -1    5.97    0.63
   4  12  -1    5.98    0.32
  -4  12   1    6.58    0.56
  -2 -12   1    8.54    0.66
   2 -12  -1    7.86    0.49
  -2 -12   1    8.94    0.55
  -2 -12   1    9.10    0.41
   2  12  -1    9.07    0.42
   0 -12   1   15.57    0.64
   0 -12  -1   15.52    0.63
   0 -12   1   16.39    0.77
   0 -12   1   13.96    0.85
  -2 -12  -1    3.16    0.22
   2 -12   1    3.14    0.36
   2 -12   1    3.41    0.48
   2 -12   1    2.97    0.46
  -2 -12  -1    3.38    0.33
  -2 -12  -1    3.11    0.51
  -2  12  -1    2.99    0.37
   2  12   1    3.65    0.44
  -2  12  -1    4.69    0.58
   4 -12   1    4.82    0.67
  -4 -12  -1    4.34    0.45
   4 -12   1    4.70    0.44
   4 -12   1    3.84    0.50
  -4 -12  -1    3.38    0.53
   4  12   1    3.74    0.58
  -4  12  -1    3.82    0.55
   6 -12   1    2.11    0.33
  -6 -12  -1    2.97    0.44
   6 -12   1    3.78    0.44
  -6 -12  -1    4.18    0.43
   6 -12   1    2.88    0.47
   6  12   1    3.27    0.62
  -6  12  -1    3.16    0.41
  -8 -12  -1    1.57    0.27
   8 -12   1    0.86    0.33
  -8 -12  -1    2.28    0.43
   8 -12   1    1.45    0.36
  -8  12  -1    1.85    0.40
   8  12   1    2.36    0.20
   8  12   1    1.62    0.50
  10 -12   1    0.28    0.44
  10 -12   1    0.10    0.33
  10 -12   1    0.28    0.37
 -10 -12  -1    0.80    0.56
  10  12   1    0.67    0.17
  10  12   1    0.64    0.19
 -10  12  -1    0.59    0.41
  10  12   1    1.00    0.53
  12 -12   1    1.10    0.45
  12 -12   1    0.94    0.49
  12 -12   1    0.69    0.40
 -12 -12  -1    0.35    0.53
  12 -12   1   -0.05    0.37
  12  12   1    0.68    0.25
  12  12   1    0.72    0.21
 -12  12  -1    1.31    0.46
  12  12   1    0.77    0.61
  14 -12   1   -0.17    0.38
  14 -12   1    0.19    0.46
  14 -12   1    0.61    0.81
  14 -12   1    0.60    0.48
  14  12   1    0.36    0.31
  14  12   1    0.27    0.68
  14  12   1   -0.15    0.24
  16 -12   1    0.61    0.49
  16 -12   1   -0.15    0.38
  16 -12   1   -0.43    0.62
  16 -12   1    0.41    0.55
  16  12   1    0.22    0.37
  16  12   1    1.63    0.80
  15 -13  -1   -0.63    0.43
  15 -13  -1   -0.29    0.48
  15 -13  -1    1.19    0.56
  15  13  -1    1.11    0.75
  15  13  -1    0.34    0.30
  15  13  -1    0.19    0.34
  13 -13  -1    0.25    0.46
  13 -13  -1   -0.26    0.42
 -13 -13   1    0.54    0.56
  13 -13  -1    0.46    0.39
  13 -13  -1   -0.34    0.54
 -13  13   1   -0.21    0.49
  13  13  -1    0.61    0.26
  13  13  -1    2.09    0.69
 -11 -13   1    0.93    0.51
  11 -13  -1    0.48    0.40
  11 -13  -1    0.48    0.54
  11 -13  -1    0.36    0.40
  11  13  -1    0.89    0.23
 -11  13   1    0.59    0.38
  11  13  -1    1.04    0.56
   9 -13  -1    0.21    0.49
   9 -13  -1    0.56    0.38
  -9 -13   1    1.28    0.20
  -9 -13   1    1.13    0.44
   9 -13  -1    0.37    0.38
   9  13  -1    1.23    0.54
  -9  13   1    0.94    0.36
   9  13  -1    1.19    0.19
  -7 -13   1    0.49    0.38
   7 -13  -1    0.54    0.27
  -7 -13   1    0.68    0.15
   7 -13  -1    0.56    0.30
  -7  13   1    0.56    0.33
   7  13  -1    0.75    0.16
   5 -13  -1    3.08    0.45
  -5 -13   1    3.44    0.60
  -5 -13   1    3.94    0.46
   5 -13  -1    3.95    0.52
  -5 -13   1    3.86    0.26
  -5  13   1    2.88    0.54
   5  13  -1    4.11    0.28
   5  13  -1    4.10    0.65
  -3 -13   1    8.42    0.38
   3 -13  -1    6.73    0.50
  -3 -13   1    8.03    0.66
  -3 -13   1    8.63    0.56
   3 -13  -1    8.22    0.70
   3  13  -1    6.92    0.70
  -3  13   1    8.37    0.64
   3  13  -1    8.21    0.40
  -1 -13   1    4.54    0.58
   1 -13  -1    4.97    0.57
   1 -13  -1    4.73    0.37
  -1 -13   1    5.15    0.51
  -1 -13   1    4.75    0.33
  -1  13   1    4.39    0.60
   1  13  -1    5.01    0.34
   1  13  -1    4.60    0.63
   1 -13   1    9.01    0.61
   1 -13   1    8.23    0.70
  -1 -13  -1    9.65    0.68
   1 -13   1    8.21    0.48
  -1 -13  -1    8.60    0.62
  -1 -13  -1    8.92    0.41
   1  13   1    8.28    0.68
  -1  13  -1    9.00    0.49
  -1  13  -1   10.53    0.70
  -3 -13  -1    4.41    0.22
   3 -13   1    3.91    0.51
  -3 -13  -1    3.84    0.48
   3 -13   1    3.89    0.71
   3 -13   1    3.44    0.42
  -3 -13  -1    3.67    0.55
   3  13   1    3.80    0.45
  -3  13  -1    3.91    0.41
  -3  13  -1    3.75    0.54
   5 -13   1    2.04    0.33
  -5 -13  -1    1.98    0.41
   5 -13   1    2.05    0.35
  -5 -13  -1    2.28    0.30
  -5  13  -1    2.36    0.38
   5  13   1    2.25    0.48
  -7 -13  -1    2.46    0.46
   7 -13   1    2.52    0.37
   7 -13   1    2.57    0.37
  -7 -13  -1    2.98    0.44
  -7  13  -1    2.71    0.42
   7  13   1    2.22    0.50
   9 -13   1    1.45    0.39
   9 -13   1    1.41    0.41
   9 -13   1    1.70    0.49
  -9 -13  -1    1.47    0.29
   9  13   1    1.56    0.17
   9  13   1    2.14    0.21
  -9  13  -1    1.60    0.44
   9  13   1    1.89    0.55
  11 -13   1    0.61    0.49
  11 -13   1   -0.02    0.37
 -11 -13  -1    1.57    0.52
  11 -13   1    0.14    0.41
  11  13   1    0.82    0.18
  11  13   1    0.49    0.57
 -11  13  -1    0.84    0.43
  11  13   1    0.80    0.21
  13 -13   1    0.54    0.48
  13 -13   1   -0.60    0.39
  13 -13   1    0.62    0.46
 -13 -13  -1    0.55    0.56
  13 -13   1   -0.12    0.72
  13  13   1    0.11    0.21
  13  13   1    0.21    0.64
  13  13   1    0.10    0.25
 -13  13  -1    0.41    0.48
  15 -13   1    0.46    0.42
  15 -13   1   -0.44    0.62
  15 -13   1    0.41    0.52
  15 -13   1    0.17    0.53
  15  13   1    0.93    0.78
  15  13   1    0.11    0.27
  15  13   1    0.07    0.31
  16 -14  -1    0.33    0.50
  16 -14  -1    0.00    0.90
  16  14  -1    0.62    0.55
  16  14  -1   -0.19    0.36
  14 -14  -1    0.98    0.51
  14 -14  -1    0.11    0.44
 -14 -14   1   -0.46    0.60
  14 -14  -1   -0.09    0.45
  14  14  -1    0.48    0.28
  14  14  -1    1.06    0.71
 -12 -14   1    1.12    0.58
  12 -14  -1    0.70    0.43
  12 -14  -1   -0.10    0.60
  12 -14  -1    0.37    0.39
  12 -14  -1    1.20    0.46
  12  14  -1    1.79    0.65
 -12  14   1    0.44    0.50
  12  14  -1    1.42    0.25
  10 -14  -1    0.25    0.37
  10 -14  -1    0.38    0.39
 -10 -14   1    0.62    0.48
 -10  14   1    0.54    0.38
  10  14  -1   -0.48    0.58
  10  14  -1    0.58    0.20
  -8 -14   1    2.74    0.28
   8 -14  -1    2.28    0.57
   8 -14  -1    2.31    0.41
   8 -14  -1    2.12    0.39
  -8 -14   1    2.72    0.51
   8  14  -1    2.83    0.29
  -8  14   1    2.07    0.41
   8  14  -1    2.41    0.55
  -6 -14   1    1.66    0.35
  -6 -14   1    1.64    0.23
  -6 -14   1    1.70    0.45
   6 -14  -1    1.35    0.52
   6 -14  -1    1.96    0.54
  -6  14   1    1.56    0.38
   6  14  -1    1.65    0.25
   6  14  -1    0.43    0.48
   4 -14  -1    3.03    0.34
  -4 -14   1    3.32    0.63
  -4 -14   1    3.26    0.48
   4 -14  -1    3.72    0.68
  -4 -14   1    3.42    0.26
   4  14  -1    2.84    0.28
   4  14  -1    2.92    0.72
  -2 -14   1    7.15    0.55
  -2 -14   1    6.06    0.65
   2 -14  -1    6.09    0.66
   2 -14  -1    5.32    0.45
  -2 -14   1    7.69    0.37
   2  14  -1    6.77    0.38
   2  14  -1    5.66    0.69
  -2  14   1    6.55    0.69
   0 -14  -1    3.72    0.32
   0 -14   1    4.20    0.39
   0 -14  -1    3.82    0.54
   0 -14   1    4.02    0.45
   0 -14  -1    3.67    0.56
   0 -14   1    3.73    0.34
   0  14   1    3.30    0.59
   0  14  -1    3.61    0.68
   0  14  -1    3.82    0.36
   2 -14   1    2.57    0.34
   2 -14   1    2.10    0.46
   2 -14   1    1.83    0.26
  -2 -14  -1    2.19    0.32
  -2 -14  -1    2.18    0.38
  -2 -14  -1    1.73    0.22
  -2  14  -1    2.20    0.28
   2  14   1    2.64    0.45
  -2  14  -1    2.14    0.39
   4 -14   1    5.07    0.58
   4 -14   1    6.00    0.64
  -4 -14  -1    5.01    0.21
  -4 -14  -1    5.20    0.53
   4 -14   1    3.98    0.48
  -4 -14  -1    3.91    0.64
  -4  14  -1    3.50    0.63
   6 -14   1    2.88    0.39
   6 -14   1    1.68    0.33
  -6 -14  -1    2.91    0.35
  -6 -14  -1    2.06    0.46
  -6  14  -1    1.82    0.42
   6  14   1    1.26    0.49
  -8 -14  -1    1.77    0.30
   8 -14   1    0.44    0.52
   8 -14   1    1.15    0.38
   8 -14   1    1.22    0.39
   8  14   1    1.19    0.50
  -8  14  -1    1.33    0.71
 -10 -14  -1    1.81    0.53
  10 -14   1    1.22    0.40
  10 -14   1    1.37    0.43
  10  14   1    1.47    0.22
  10  14   1    0.30    0.56
 -10  14  -1    0.84    0.44
  12 -14   1    0.78    0.43
 -12 -14  -1    1.34    0.59
  12 -14   1    0.46    0.57
  12 -14   1    0.65    0.45
  12 -14   1    0.57    0.42
 -12  14  -1    0.37    0.45
  12  14   1    0.60    0.21
  12  14   1    0.66    0.19
  12  14   1    0.97    0.61
  14 -14   1   -0.91    0.41
 -14 -14  -1    0.48    0.63
  14 -14   1   -0.39    0.45
  14 -14   1   -0.72    0.47
  14  14   1    0.82    0.69
 -14  14  -1    0.13    0.50
  14  14   1    0.06    0.25
  14  14   1   -0.04    0.23
  16  14   1   -0.33    0.32
  16  14   1    0.20    0.82
  16  14   1    0.24    0.30
  15 -15  -1   -0.11    0.57
 -15 -15   1   -0.05    0.70
  15 -15  -1    0.81    0.53
  15  15  -1    1.44    0.82
  15  15  -1    0.84    0.34
  15  15  -1    0.31    0.31
 -13 -15   1    0.45    0.61
  13 -15  -1    0.19    0.46
  13 -15  -1    0.55    0.49
  13 -15  -1   -0.94    0.68
  13 -15  -1   -0.15    0.42
 -13  15   1    0.36    0.48
  13  15  -1    0.46    0.26
  13  15  -1    0.60    0.70
  11 -15  -1    0.20    0.64
  11 -15  -1    0.65    0.40
  11 -15  -1    1.14    0.45
  11 -15  -1    0.48    0.42
 -11 -15   1    1.28    0.55
  11  15  -1    1.49    0.63
 -11  15   1    0.46    0.45
   9 -15  -1    0.68    0.36
  -9 -15   1    0.64    0.19
   9 -15  -1    0.39    0.39
   9 -15  -1    0.35    0.36
  -9 -15   1    0.17    0.48
  -9  15   1    0.35    0.38
   9  15  -1    1.00    0.19
   7 -15  -1    5.37    0.57
   7 -15  -1    4.33    0.81
  -7 -15   1    4.65    0.30
  -7 -15   1    4.28    0.60
  -7  15   1    3.43    0.65
   7  15  -1    4.80    0.80
   7  15  -1    4.98    0.32
  -5 -15   1    7.37    0.34
   5 -15  -1    4.34    0.80
   5 -15  -1    5.90    0.56
  -5 -15   1    7.15    0.66
  -5 -15   1    6.29    0.71
   5  15  -1    6.70    0.36
  -5  15   1    6.07    0.68
  -3 -15   1    5.32    0.65
  -3 -15   1    5.33    0.57
  -3 -15   1    5.69    0.33
   3 -15  -1    4.86    0.72
   3 -15  -1    4.40    0.46
   3  15  -1    5.15    0.34
   3  15  -1    4.53    0.71
  -3  15   1    5.64    0.69
   1 -15  -1    4.11    0.65
  -1 -15   1    4.07    0.56
  -1 -15   1    4.00    0.66
   1 -15  -1    3.48    0.38
  -1 -15   1    3.76    0.34
   1 -15  -1    4.37    0.59
  -1  15   1    3.77    0.69
   1  15  -1    4.10    0.37
   1  15  -1    4.57    0.78
   1 -15   1    2.19    0.27
  -1 -15  -1    1.81    0.35
  -1 -15  -1    1.80    0.27
   1 -15   1    1.91    0.32
   1 -15   1    2.91    0.48
  -1 -15  -1    2.50    0.44
  -1  15  -1    3.12    0.38
   1  15   1    2.37    0.48
  -1  15  -1    2.39    0.44
   3 -15   1    2.59    0.57
   3 -15   1    1.75    0.30
  -3 -15  -1    2.67    0.38
   3 -15   1    2.37    0.52
  -3 -15  -1    2.38    0.21
  -3 -15  -1    2.50    0.43
  -3  15  -1    2.49    0.43
   3  15   1    2.37    0.47
   5 -15   1    2.27    0.59
  -5 -15  -1    1.72    0.54
   5 -15   1    1.50    0.37
  -5 -15  -1    0.89    0.41
   5 -15   1    0.97    0.55
  -5  15  -1    1.18    0.41
   5  15   1    0.49    0.48
   7 -15   1    2.78    0.44
  -7 -15  -1    1.27    0.82
   7 -15   1    2.34    0.42
  -7  15  -1    2.51    0.53
   7  15   1    2.73    0.55
   9 -15   1    1.96    0.44
  -9 -15  -1    2.24    0.52
   9 -15   1    2.47    0.45
  -9 -15  -1    2.50    0.35
  -9  15  -1    1.97    0.47
  11 -15   1    1.51    0.45
  11 -15   1    1.10    0.46
  11 -15   1    0.95    0.62
 -11 -15  -1    1.36    0.58
 -11  15  -1    1.30    0.51
  11  15   1    1.95    0.66
  13 -15   1    0.10    0.47
  13 -15   1   -0.13    0.49
 -13 -15  -1   -0.66    0.59
  13 -15   1   -0.04    0.44
  13  15   1    0.39    0.20
  13  15   1    1.28    0.67
  13  15   1    0.30    0.18
 -13  15  -1    0.28    0.48
  15 -15   1    0.40    0.57
  15 -15   1    0.20    0.47
  15  15   1    0.23    0.26
  15  15   1    0.17    0.25
  14 -16  -1   -0.84    0.51
  14 -16  -1   -0.03    0.49
  14 -16  -1   -1.78    1.01
  14 -16  -1    0.51    0.53
 -14 -16   1    1.20    0.68
  14  16  -1    0.22    0.26
 -14  16   1    0.10    0.34
  14  16  -1    0.59    0.29
  14  16  -1    0.73    0.79
  12 -16  -1    0.29    0.45
 -12 -16   1    0.20    0.60
  12 -16  -1   -0.84    0.70
  12 -16  -1   -0.51    0.42
  12 -16  -1    0.09    0.47
  12  16  -1    0.41    0.23
 -12  16   1   -0.22    0.50
  12  16  -1    1.16    0.65
  10 -16  -1    2.49    0.46
 -10 -16   1    2.95    0.60
  10 -16  -1    2.85    0.46
  10 -16  -1    1.83    0.44
  10 -16  -1    2.44    0.70
  10  16  -1    3.05    0.33
 -10  16   1    2.88    0.49
  10  16  -1    2.95    0.68
   8 -16  -1    1.70    0.37
  -8 -16   1    1.91    0.26
   8 -16  -1    1.43    0.40
   8 -16  -1    1.65    0.40
  -8 -16   1    1.57    0.50
   8  16  -1    1.59    0.20
   8  16  -1    0.17    0.59
  -8  16   1    0.95    0.69
  -6 -16   1    1.59    0.24
  -6 -16   1    1.83    0.34
   6 -16  -1    1.83    0.58
   6 -16  -1    1.37    0.36
   6 -16  -1    1.91    0.37
  -6  16   1    1.03    0.40
   6  16  -1    1.92    0.55
   6  16  -1    1.63    0.19
   4 -16  -1    4.68    0.79
  -4 -16   1    6.29    0.60
  -4 -16   1    6.29    0.35
   4 -16  -1    5.68    0.66
   4 -16  -1    5.24    0.53
  -4 -16   1    7.47    0.75
   4  16  -1    5.46    0.85
  -4  16   1    5.58    0.70
   4  16  -1    5.86    0.37
  -2 -16   1    3.50    0.33
  -2 -16   1    3.93    0.57
  -2 -16   1    4.16    0.54
   2 -16  -1    4.51    0.46
   2 -16  -1    3.26    0.32
   2  16  -1    3.09    0.35
   0 -16  -1    1.87    0.45
   0 -16   1    1.78    0.25
   0 -16  -1    1.86    0.40
   0 -16   1    1.60    0.35
   0 -16  -1    2.14    0.24
   0 -16   1    2.16    0.47
   0  16  -1    2.03    0.27
  -2 -16  -1    3.96    0.51
  -2 -16  -1    2.99    0.39
   2 -16   1    3.22    0.57
  -2 -16  -1    3.14    0.28
   2 -16   1    4.14    0.47
   2 -16   1    3.10    0.32
   2  16   1    2.92    0.56
  -2  16  -1    3.59    0.34
  -2  16  -1    4.95    0.77
  -4 -16  -1    0.83    0.42
   4 -16   1    1.10    0.38
  -4 -16  -1    1.47    0.36
   4 -16   1   -0.03    0.53
  -4 -16  -1    1.00    0.15
   4 -16   1    1.22    0.32
   4  16   1    0.48    0.66
  -4  16  -1    0.86    0.42
   6 -16   1    3.90    0.68
  -6 -16  -1    2.93    0.60
   6 -16   1    2.84    0.43
   6 -16   1    2.69    0.47
  -6 -16  -1    4.63    0.67
  -6  16  -1    3.70    0.53
   6  16   1    3.56    0.57
  -8 -16  -1    4.05    0.56
   8 -16   1    3.44    0.58
   8 -16   1    3.14    0.47
  -8 -16  -1    3.18    0.56
  -8  16  -1    3.36    0.53
   8  16   1    1.67    0.62
  10 -16   1    0.33    0.40
  10 -16   1    0.91    0.45
  10 -16   1    0.10    0.77
 -10 -16  -1    1.32    0.56
 -10  16  -1    1.42    0.50
  10  16   1    0.99    0.58
  12 -16   1    0.49    0.46
  12 -16   1   -0.82    0.43
 -12 -16  -1    0.20    0.61
  12 -16   1   -0.16    0.45
 -12  16  -1   -0.01    0.47
  12  16   1    0.37    0.62
  14 -16   1    0.82    0.56
  14 -16   1   -0.05    0.50
  14 -16   1    0.65    0.49
 -14 -16  -1    0.28    0.70
 -14  16  -1    0.74    0.55
  14  16   1    1.69    0.77
  15 -17  -1    0.17    0.74
 -15 -17   1   -0.51    0.75
 -13 -17   1    1.07    0.69
  13 -17  -1   -0.21    0.52
  13 -17  -1    1.83    0.89
  13 -17  -1   -0.05    0.51
  13 -17  -1    0.17    0.52
  13  17  -1    0.40    0.22
 -13  17   1   -0.44    0.39
  13  17  -1    0.06    0.76
  11 -17  -1   -0.15    0.42
 -11 -17   1    0.51    0.56
  11 -17  -1    0.77    0.72
  11 -17  -1    0.49    0.45
  11 -17  -1   -0.12    0.44
  11  17  -1   -0.38    0.64
  11  17  -1    0.22    0.18
  -9 -17   1    1.78    0.58
   9 -17  -1    1.77    0.44
   9 -17  -1    1.98    0.60
   9 -17  -1    1.58    0.42
   9 -17  -1    3.07    0.70
   9  17  -1    1.83    0.28
  -9  17   1    1.69    0.47
   9  17  -1    2.16    0.64
   7 -17  -1    4.42    0.68
  -7 -17   1    4.46    0.60
  -7 -17   1    4.35    0.28
   7 -17  -1    3.68    0.71
   7 -17  -1    3.00    0.51
   7 -17  -1    3.00    0.44
  -7 -17   1    3.49    0.58
   7  17  -1    3.56    0.31
  -7  17   1    4.48    0.77
  -5 -17   1    4.25    0.60
  -5 -17   1    3.44    0.55
   5 -17  -1    3.37    0.40
   5 -17  -1    4.68    0.87
  -5 -17   1    4.10    0.30
   5 -17  -1    4.48    0.67
  -5  17   1    4.33    0.72
   5  17  -1    3.43    0.61
   5  17  -1    4.51    0.33
   3 -17  -1    7.79    0.58
  -3 -17   1    8.40    0.81
   3 -17  -1    8.57    0.76
  -3 -17   1    8.35    0.43
  -3 -17   1    8.69    0.70
   3 -17  -1    7.33    0.83
  -3  17   1    8.08    0.80
   3  17  -1    7.92    0.94
   3  17  -1    8.40    0.46
  -1 -17   1    7.52    0.45
  -1 -17   1    7.77    0.71
  -1 -17   1    5.88    0.81
   1 -17  -1    6.52    0.79
   1 -17  -1    6.46    0.71
   1 -17  -1    6.64    0.48
   1  17  -1    8.13    0.96
  -1  17   1    7.84    0.89
   1  17  -1    7.22    0.48
  -1 -17  -1    0.87    0.38
   1 -17   1    0.78    0.38
  -1 -17  -1    0.98    0.44
   1 -17   1    0.37    0.42
   1 -17   1    0.40    0.25
  -1 -17  -1    0.77    0.20
   1  17   1    0.76    0.52
  -1  17  -1    0.71    0.25
  -1  17  -1    0.72    0.45
  -3 -17  -1    1.31    0.35
   3 -17   1    1.32    0.42
   3 -17   1    1.20    0.52
   3 -17   1    1.17    0.31
  -3 -17  -1    1.36    0.44
  -3 -17  -1    1.47    0.16
  -3  17  -1    1.49    0.47
   3  17   1    1.53    0.53
  -5 -17  -1    3.81    0.57
   5 -17   1    3.62    0.47
   5 -17   1    4.79    0.69
  -5 -17  -1    3.28    0.39
   5 -17   1    4.14    0.44
   5  17   1    3.23    0.58
  -5  17  -1    4.47    0.76
   7 -17   1    2.66    0.42
   7 -17   1    3.14    0.46
  -7 -17  -1    4.58    0.59
  -7 -17  -1    3.33    0.56
   7  17   1    1.45    0.62
  -9 -17  -1    2.97    0.60
  -9 -17  -1    2.34    0.39
   9 -17   1    1.51    0.43
   9 -17   1    1.63    0.50
   9  17   1    1.86    0.61
  -9  17  -1    1.86    0.52
 -11 -17  -1    1.87    0.62
  11 -17   1    0.39    0.74
  11 -17   1    1.02    0.47
  11 -17   1    1.85    0.50
  11 -17   1    1.03    0.48
  11  17   1    2.02    0.69
 -11  17  -1    1.26    0.52
  13 -17   1    0.14    0.48
  13 -17   1    0.27    0.54
  13 -17   1   -1.40    0.78
 -13 -17  -1    1.54    0.70
  13 -17   1   -0.69    0.51
  13  17   1    1.41    0.75
 -13  17  -1    0.52    0.53
  15 -17   1    0.71    0.54
 -15 -17  -1    0.15    0.75
  14 -18  -1    0.64    0.56
 -14 -18   1    1.71    0.73
  14 -18  -1    0.49    0.53
  14 -18  -1   -0.47    0.86
  14  18  -1    0.48    0.28
 -14  18   1    0.45    0.39
  14  18  -1    0.76    0.31
  12 -18  -1    0.39    0.50
  12 -18  -1    0.43    0.43
 -12 -18   1    1.34    0.63
  12 -18  -1    0.39    0.52
  12 -18  -1    1.13    0.78
 -12  18   1    0.38    0.49
  12  18  -1    2.22    0.73
  12  18  -1    0.53    0.19
  10 -18  -1    0.37    0.44
  10 -18  -1    0.37    0.44
  10 -18  -1    0.37    0.43
 -10 -18   1    0.96    0.58
  10 -18  -1    2.17    0.84
 -10  18   1    0.32    0.47
  10  18  -1    0.00    0.66
   8 -18  -1    2.89    0.47
   8 -18  -1    5.62    0.78
   8 -18  -1    3.65    0.51
   8 -18  -1    3.57    0.47
  -8 -18   1    3.60    0.63
   8  18  -1    3.78    0.67
   8  18  -1    3.72    0.30
  -8  18   1    5.78    1.02
   6 -18  -1    7.53    1.05
  -6 -18   1   11.15    1.00
  -6 -18   1   10.86    0.47
   6 -18  -1   12.41    0.74
   6 -18  -1    9.66    0.74
  -6 -18   1   11.58    0.78
   6 -18  -1   11.96    0.85
   6  18  -1   10.23    0.50
   6  18  -1    8.98    0.93
  -6  18   1   10.36    0.90
   4 -18  -1    4.72    0.73
   4 -18  -1    4.12    0.60
  -4 -18   1    4.80    0.66
  -4 -18   1    3.77    0.57
   4 -18  -1    3.26    0.56
  -4 -18   1    4.43    0.32
  -4  18   1    3.80    0.54
   4  18  -1    4.05    0.36
   4  18  -1    5.05    0.71
  -2 -18   1    2.57    0.35
   2 -18  -1    3.33    0.35
   2 -18  -1    3.46    0.54
  -2 -18   1    2.54    0.39
   2 -18  -1    2.80    0.44
  -2  18   1    4.10    0.61
   2  18  -1    2.93    0.62
   2  18  -1    2.68    0.38
   0 -18  -1    2.73    0.44
   0 -18  -1    3.30    0.30
   0 -18   1    3.19    0.32
   0 -18  -1    4.03    0.54
   0 -18   1    3.96    0.58
   0 -18   1    2.88    0.43
   0  18  -1    3.47    0.34
   2 -18   1    0.87    0.51
  -2 -18  -1    0.27    0.36
  -2 -18  -1    0.46    0.18
   2 -18   1    0.43    0.28
   2 -18   1    0.25    0.36
  -2  18  -1    1.17    0.55
   2  18   1    0.78    0.55
  -4 -18  -1    2.16    0.41
   4 -18   1    1.69    0.36
  -4 -18  -1    2.02    0.19
   4 -18   1    2.40    0.61
   4 -18   1    1.52    0.42
  -4 -18  -1    1.99    0.52
  -4  18  -1    1.80    0.53
   4  18   1    1.56    0.55
   6 -18   1    4.82    1.06
  -6 -18  -1    3.72    0.46
  -6 -18  -1    3.03    0.60
   6 -18   1    2.29    0.42
   6 -18   1    3.25    0.51
  -6  18  -1    2.96    0.54
  -8 -18  -1    2.01    0.57
  -8 -18  -1    1.84    0.41
   8 -18   1    2.38    0.76
   8 -18   1    1.90    0.45
   8 -18   1    1.76    0.49
  -8  18  -1    1.15    0.52
   8  18   1    1.80    0.58
  10 -18   1    2.96    0.50
  10 -18   1    3.39    0.55
 -10 -18  -1    3.12    0.60
  10 -18   1    4.77    0.87
  10  18   1    3.32    0.68
 -10  18  -1    5.36    0.94
  12 -18   1    1.36    0.55
 -12 -18  -1    1.44    0.67
  12 -18   1    1.13    0.50
  12 -18   1    0.73    0.54
 -12  18  -1    1.27    0.57
  12  18   1    1.92    0.72
  14 -18   1    0.41    0.51
  14 -18   1    0.09    0.62
 -14 -18  -1   -0.75    0.69
 -14  18  -1    0.06    0.56
  14  18   1    1.55    0.87
  13 -19  -1   -0.75    0.55
  13 -19  -1    0.26    0.50
  13 -19  -1    0.20    0.54
  13 -19  -1    0.53    0.85
 -13 -19   1    1.49    0.76
 -13  19   1   -0.05    0.35
  11 -19  -1    1.03    0.45
  11 -19  -1    0.81    0.53
 -11 -19   1    1.61    0.62
  11 -19  -1    1.18    0.49
  11 -19  -1    2.79    0.78
 -11  19   1    1.37    0.54
  11  19  -1    2.60    0.73
   9 -19  -1    1.71    0.79
   9 -19  -1    0.81    0.45
  -9 -19   1    0.99    0.60
   9 -19  -1    0.87    0.42
   9 -19  -1    1.11    0.43
  -9  19   1    0.19    0.47
   9  19  -1    0.58    0.67
  -7 -19   1    2.41    0.42
   7 -19  -1    1.84    0.42
   7 -19  -1    2.92    0.49
   7 -19  -1    2.54    0.42
   7 -19  -1    2.83    0.89
  -7 -19   1    2.21    0.56
   7  19  -1    1.84    0.63
  -7  19   1    2.29    0.54
   7  19  -1    2.16    0.30
  -5 -19   1    8.38    0.92
   5 -19  -1    8.04    0.84
  -5 -19   1    9.03    0.44
  -5 -19   1    9.82    0.78
  -5  19   1    8.99    0.94
   5  19  -1    9.23    0.48
   3 -19  -1    1.39    0.33
  -3 -19   1    2.05    0.50
  -3 -19   1    1.91    0.23
   3 -19  -1    1.85    0.54
   3 -19  -1    1.91    0.48
  -3 -19   1    2.47    0.47
   3  19  -1    1.98    0.26
   3  19  -1    2.26    0.67
  -1 -19   1    0.66    0.38
   1 -19  -1    0.88    0.77
  -1 -19   1    1.05    0.25
  -1 -19   1    0.74    0.49
   1 -19  -1    0.75    0.42
   1 -19  -1    0.98    0.28
   1  19  -1    1.63    0.59
   1  19  -1    1.10    0.27
  -1 -19  -1   10.55    0.53
  -1 -19  -1    9.51    0.86
   1 -19   1    9.75    0.62
  -1 -19  -1   10.83    0.89
   1 -19   1    9.78    0.94
   1 -19   1    9.53    0.87
   1  19   1   10.35    1.06
  -1  19  -1   11.26    1.03
   3 -19   1    6.07    0.62
   3 -19   1    7.36    0.63
   3 -19   1    6.73    1.00
  -3 -19  -1    6.96    0.83
  -3 -19  -1    6.70    0.36
   3  19   1    8.39    0.82
  -3  19  -1    6.41    0.88
   5 -19   1    1.22    0.47
   5 -19   1    0.79    0.37
   5 -19   1   -0.67    0.65
  -5 -19  -1    0.95    0.41
  -5 -19  -1    1.33    0.54
  -5  19  -1    1.03    0.49
   7 -19   1    1.97    0.74
   7 -19   1    1.03    0.47
  -7 -19  -1    1.65    0.57
   7 -19   1    0.82    0.40
  -7 -19  -1    1.19    0.41
   7  19   1    2.24    0.60
  -7  19  -1    0.47    0.52
   9 -19   1    1.57    0.45
   9 -19   1    2.65    0.53
  -9 -19  -1    2.84    0.65
  -9 -19  -1    2.85    0.44
  -9  19  -1    2.34    0.59
   9  19   1    1.91    0.65
  11 -19   1    0.51    0.84
  11 -19   1    0.67    0.56
  11 -19   1    0.29    0.48
 -11 -19  -1    1.27    0.64
  11 -19   1    1.64    0.50
  11  19   1    1.84    0.69
 -11  19  -1    1.23    0.58
  13 -19   1    0.77    0.56
 -13 -19  -1    0.84    0.71
  13 -19   1    0.63    0.78
  13 -19   1   -1.36    0.92
  13  19   1    2.23    0.82
 -13  19  -1   -0.04    0.56
  12 -20  -1    0.42    0.48
  12 -20  -1    0.55    0.53
 -12 -20   1    1.51    0.69
 -12  20   1    0.34    0.53
  12  20  -1    3.12    0.82
  10 -20  -1    1.65    0.52
  10 -20  -1    0.73    0.45
 -10 -20   1    2.10    0.68
  10 -20  -1    1.27    0.48
  10  20  -1    2.49    0.74
 -10  20   1    0.92    0.53
   8 -20  -1    1.92    0.45
   8 -20  -1    1.86    0.73
   8 -20  -1    1.17    0.44
  -8 -20   1    1.44    0.61
   8 -20  -1    1.42    0.48
  -8  20   1    1.32    0.54
   8  20  -1    0.45    0.65
   6 -20  -1    0.92    0.37
   6 -20  -1    0.57    0.60
  -6 -20   1    1.15    0.43
   6 -20  -1    0.47    0.36
   6 -20  -1    0.94    0.44
  -6 -20   1    0.56    0.52
  -6  20   1    0.30    0.50
   6  20  -1    1.08    0.21
   6  20  -1    1.18    0.66
  -4 -20   1    4.53    0.51
   4 -20  -1    4.45    0.59
  -4 -20   1    4.25    0.34
   4 -20  -1    4.24    0.64
  -4 -20   1    5.21    0.90
   4 -20  -1    4.14    0.56
   4  20  -1    5.89    1.09
  -4  20   1    3.96    0.59
   2 -20  -1    5.59    0.79
   2 -20  -1    3.88    0.61
  -2 -20   1    5.46    0.42
   2 -20  -1    5.00    0.53
  -2 -20   1    5.53    0.83
  -2 -20   1    6.00    0.72
   2  20  -1    5.53    0.47
   0 -20   1    5.00    0.49
   0 -20  -1    4.37    0.84
   0 -20   1    4.93    0.77
   0 -20  -1    5.78    0.47
   0 -20   1    5.14    0.69
   0 -20  -1    6.16    0.63
  -2 -20  -1    8.95    0.47
   2 -20   1    9.22    0.89
  -2 -20  -1    9.26    0.85
  -2 -20  -1    7.78    0.94
   2 -20   1    7.00    0.93
  -2  20  -1   10.53    1.00
   4 -20   1    5.35    0.81
  -4 -20  -1    5.74    0.78
   4 -20   1    4.46    0.67
   4 -20   1    6.61    1.00
  -4 -20  -1    5.00    0.28
  -4 -20  -1    6.46    0.89
  -4 -20  -1    5.27    0.30
   4  20   1    7.03    1.05
  -4  20  -1    5.87    0.91
   6 -20   1    1.59    0.52
  -6 -20  -1    1.02    0.45
   6 -20   1    1.27    0.71
  -6 -20  -1    1.65    0.56
   6 -20   1    1.50    0.42
  -6  20  -1    1.23    0.56
   6  20   1    1.27    0.63
  -8 -20  -1    1.70    0.61
   8 -20   1    1.12    0.45
  -8 -20  -1    1.01    0.42
   8 -20   1    0.72    0.78
   8 -20   1    1.51    0.50
   8  20   1    1.60    0.65
  -8  20  -1    0.99    0.57
  10 -20   1    0.60    0.86
  10 -20   1    1.98    0.88
 -10 -20  -1    1.50    0.59
  10  20   1    2.16    0.69
 -10  20  -1    0.50    0.59
 -12 -20  -1    1.41    0.74
  12 -20   1    0.27    0.58
  12 -20   1    0.01    0.51
  12 -20   1   -0.99    0.55
  12 -20   1    0.38    0.92
  12  20   1    1.50    0.76
 -12  20  -1   -0.29    0.58
 -11 -21   1    1.18    0.70
  11 -21  -1    0.58    0.49
  11 -21  -1   -0.16    0.48
 -11  21   1    0.98    0.60
  11  21  -1    2.04    0.83
  -9 -21   1    1.88    0.67
   9 -21  -1    2.13    0.56
   9 -21  -1    1.55    0.47
   9 -21  -1    1.33    0.48
   9 -21  -1    2.92    0.74
   9  21  -1    1.70    0.75
  -9  21   1    0.58    0.56
   7 -21  -1    2.92    0.46
   7 -21  -1    3.29    0.56
  -7 -21   1    2.51    0.64
   7 -21  -1    3.07    0.48
  -7 -21   1    3.04    0.49
   7 -21  -1    3.54    0.74
  -7  21   1    2.64    0.59
   7  21  -1    3.53    0.76
   5 -21  -1    1.95    0.52
  -5 -21   1    1.65    0.58
  -5 -21   1    1.97    0.49
   5 -21  -1    1.90    0.60
   5 -21  -1    1.43    0.40
   5 -21  -1    1.69    0.40
   5  21  -1    1.77    0.24
   5  21  -1    1.47    0.72
  -5  21   1    0.77    0.52
  -3 -21   1    4.25    0.70
   3 -21  -1    4.27    0.56
  -3 -21   1    3.06    0.36
   3 -21  -1    3.64    0.54
   3 -21  -1    4.37    0.65
  -3 -21   1    3.93    0.64
  -3  21   1    4.44    0.65
   3  21  -1    3.39    0.74
   1 -21  -1    6.11    0.84
   1 -21  -1    6.57    0.93
  -1 -21   1    4.86    0.89
   1 -21  -1    5.84    0.53
  -1 -21   1    5.32    0.48
   1  21  -1    6.05    1.09
  -1  21   1    6.51    1.08
  -1 -21  -1    4.17    0.66
   1 -21   1    3.99    0.55
  -1 -21  -1    3.88    0.40
   1 -21   1    3.22    0.59
   1 -21   1    3.97    0.39
  -1 -21  -1    4.82    0.66
  -1  21  -1    4.34    0.68
   1  21   1    4.81    0.76
   3 -21   1    3.46    0.64
   3 -21   1    4.47    0.52
  -3 -21  -1    3.45    0.60
   3 -21   1    3.04    0.55
  -3 -21  -1    3.94    0.53
  -3 -21  -1    3.21    0.29
  -3  21  -1    3.37    0.63
   3  21   1    4.15    0.75
   5 -21   1    3.54    0.71
   5 -21   1    2.41    0.54
  -5 -21  -1    2.46    0.47
   5 -21   1    2.10    0.42
  -5 -21  -1    2.07    0.62
  -5  21  -1    1.66    0.56
   5  21   1    2.51    0.64
   7 -21   1    1.50    0.45
  -7 -21  -1    1.43    0.47
   7 -21   1    1.77    0.53
   7 -21   1    1.28    0.80
  -7 -21  -1    1.68    0.61
   7  21   1    1.49    0.68
  -7  21  -1    1.63    0.62
   9 -21   1    2.32    0.85
   9 -21   1    0.82    0.48
  -9 -21  -1    1.08    0.62
  -9 -21  -1    0.82    0.42
   9 -21   1    0.25    0.51
  -9  21  -1    1.13    0.61
   9  21   1    2.31    0.67
  11 -21   1    0.68    0.53
 -11 -21  -1    2.09    0.69
  11 -21   1    1.07    0.92
  11 -21   1    1.57    0.57
 -11  21  -1    1.39    0.62
  11  21   1    2.20    0.76
 -10 -22   1    1.20    0.71
  10 -22  -1    0.84    0.51
  10 -22  -1    1.20    0.48
  10 -22  -1    1.30    0.58
  10 -22  -1    2.41    0.80
  10  22  -1    0.92    0.79
 -10  22   1    0.67    0.58
   8 -22  -1    0.76    0.53
   8 -22  -1    0.83    0.43
  -8 -22   1    0.12    0.63
   8 -22  -1    2.01    0.70
   8 -22  -1    0.91    0.43
  -8  22   1    0.73    0.59
   8  22  -1    0.61    0.73
  -6 -22   1    2.02    0.65
   6 -22  -1    2.13    0.62
   6 -22  -1    1.03    0.42
  -6 -22   1    1.74    0.44
   6 -22  -1    1.66    0.41
   6 -22  -1    2.19    0.56
   6  22  -1    1.63    0.74
  -6  22   1    1.88    0.61
   4 -22  -1    3.32    0.84
   4 -22  -1    2.60    0.40
   4 -22  -1    3.21    0.64
   4 -22  -1    2.78    0.50
  -4 -22   1    3.10    0.52
  -4 -22   1    2.31    0.62
  -4  22   1    2.37    0.60
   4  22  -1    2.52    0.78
   2 -22  -1    3.87    0.57
   2 -22  -1    4.32    0.66
   2 -22  -1    4.48    0.60
  -2 -22   1    4.17    0.43
  -2 -22   1    5.62    0.90
   2  22  -1    6.21    0.85
  -2  22   1    5.80    1.05
   0 -22   1    5.70    0.72
   0 -22  -1    5.45    0.49
   0 -22  -1    4.71    0.91
   0 -22   1    5.99    0.55
   0 -22  -1    6.24    0.96
   0 -22   1    8.11    1.06
   0  22  -1    5.23    0.74
   0  22   1    7.05    1.08
  -2 -22  -1    4.88    0.41
   2 -22   1    4.84    0.58
  -2 -22  -1    3.94    0.35
   2 -22   1    4.67    0.61
  -2 -22  -1    5.47    0.67
   2 -22   1    5.64    1.01
  -2 -22  -1    5.01    0.93
   2  22   1    5.07    0.80
  -2  22  -1    5.21    0.97
   4 -22   1    3.07    0.71
  -4 -22  -1    2.78    0.54
  -4 -22  -1    1.98    0.59
   4 -22   1    2.13    0.43
   4 -22   1    2.31    0.55
   4  22   1    3.06    0.78
  -4  22  -1    2.19    0.63
   6 -22   1    2.01    0.56
  -6 -22  -1    2.25    0.50
  -6 -22  -1    2.17    0.64
   6 -22   1    1.53    0.44
   6  22   1    2.17    0.71
  -6  22  -1    1.24    0.60
  -8 -22  -1    1.44    0.62
   8 -22   1    1.52    0.57
  -8 -22  -1    0.67    0.44
   8 -22   1    1.08    0.48
   8 -22   1    3.32    0.84
   8  22   1    1.82    0.66
  -8  22  -1    1.48    0.65
  10 -22   1    1.08    0.52
 -10 -22  -1    1.94    0.71
  10  22   1    2.18    0.69
   9 -23  -1    0.48    0.56
  -9 -23   1    1.46    0.72
   9 -23  -1    1.38    0.49
   9 -23  -1    3.11    0.81
   9  23  -1    0.98    0.83
   7 -23  -1    0.79    0.63
   7 -23  -1    0.93    0.44
   7 -23  -1    0.47    0.55
  -7 -23   1    1.36    0.66
   7 -23  -1    0.49    0.43
  -7 -23   1    0.80    0.48
  -7  23   1    0.63    0.61
   7  23  -1   -0.92    0.78
  -5 -23   1    0.82    0.50
   5 -23  -1    1.37    0.41
   5 -23  -1    3.59    0.88
   5 -23  -1    1.96    0.64
   5 -23  -1    1.02    0.40
  -5 -23   1    1.84    0.60
   5  23  -1   -0.17    0.71
  -5  23   1    1.14    0.62
  -3 -23   1    4.04    0.72
  -3 -23   1    3.35    0.60
   3 -23  -1    3.20    0.64
   3 -23  -1    4.10    0.63
   3 -23  -1    3.43    0.43
   3 -23  -1    3.46    0.67
  -3  23   1    2.66    0.63
   3  23  -1    3.27    0.79
   1 -23  -1    5.41    0.98
  -1 -23   1    5.67    0.96
   1 -23  -1    5.39    0.56
  -1 -23   1    4.84    0.80
   1 -23  -1    4.60    0.80
   1 -23  -1    4.29    0.54
  -1 -23   1    4.91    0.50
  -1  23   1    7.26    1.21
   1  23  -1    7.10    1.23
   1 -23   1    3.78    0.72
   1 -23   1    3.02    0.58
  -1 -23  -1    3.76    0.45
  -1 -23  -1    3.30    0.66
  -1 -23  -1    2.61    0.86
   1 -23   1    3.87    0.55
  -1  23  -1    3.36    0.66
   1  23   1    4.05    0.80
  -3 -23  -1    3.59    0.59
  -3 -23  -1    2.66    0.60
  -3 -23  -1    2.85    0.32
   3 -23   1    3.45    0.61
   3 -23   1    2.82    0.43
   3 -23   1    2.23    0.64
  -3  23  -1    2.46    0.64
   3  23   1    2.67    0.78
  -5 -23  -1    2.07    0.62
  -5 -23  -1    3.48    0.59
   5 -23   1    2.64    0.49
   5 -23   1    3.86    0.74
   5 -23   1    1.72    0.57
  -5  23  -1    3.12    0.69
   5  23   1    2.64    0.74
   7 -23   1    1.47    0.58
  -7 -23  -1    0.85    0.46
   7 -23   1    0.99    0.48
  -7 -23  -1    1.48    0.64
  -7  23  -1    1.21    0.67
   7  23   1    2.14    0.76
   9 -23   1    0.47    0.57
  -9 -23  -1    0.61    0.51
  -9 -23  -1    2.01    0.73
   9 -23   1    3.80    0.92
   9 -23   1    1.76    0.54
   9  23   1    2.03    0.76
  -9  23  -1    0.66    0.70
   8 -24  -1    0.96    0.49
   8 -24  -1    0.61    0.46
   8 -24  -1    0.24    0.58
   8 -24  -1    1.62    0.70
  -8 -24   1    0.16    0.70
  -8  24   1    0.53    0.65
   8  24  -1   -0.69    0.85
   6 -24  -1    2.53    0.46
  -6 -24   1    1.15    0.52
   6 -24  -1    0.94    0.44
  -6 -24   1    1.17    0.65
   6 -24  -1    1.11    0.66
   6 -24  -1    1.00    0.58
  -6  24   1    1.33    0.65
   6  24  -1   -0.42    0.85
  -4 -24   1    1.51    0.64
   4 -24  -1    1.56    0.41
  -4 -24   1    2.36    0.98
   4 -24  -1    1.43    0.39
   4 -24  -1    2.10    0.66
   4 -24  -1    2.28    0.60
  -4  24   1    1.43    0.62
   4  24  -1    0.28    0.77
   2 -24  -1    3.22    0.68
  -2 -24   1    2.92    0.58
   2 -24  -1    4.01    0.70
  -2 -24   1    2.91    0.67
   2 -24  -1    3.23    0.41
   2 -24  -1    2.93    0.41
  -2  24   1    2.45    0.68
   2  24  -1    2.76    0.80
   0 -24  -1    4.41    0.52
   0 -24   1    5.63    0.77
   0 -24   1    4.66    0.67
   0 -24  -1    4.18    0.74
   0 -24   1    3.99    0.68
   0  24  -1    4.27    0.79
   0  24   1    3.82    0.78
  -2 -24  -1    3.52    0.60
   2 -24   1    4.55    0.96
  -2 -24  -1    3.63    0.70
   2 -24   1    3.81    0.74
  -2 -24  -1    3.74    0.41
   2 -24   1    4.11    0.45
  -2  24  -1    3.55    0.72
   2  24   1    1.81    0.81
   4 -24   1    2.44    0.46
  -4 -24  -1    2.76    0.58
  -4 -24  -1    2.55    0.65
   4 -24   1    2.42    0.57
   4 -24   1    2.30    0.71
   4  24   1    1.05    0.82
  -4  24  -1    2.16    0.67
   6 -24   1    2.20    0.74
   6 -24   1    1.59    0.51
  -6 -24  -1    1.57    0.57
  -6 -24  -1    1.89    0.63
   6 -24   1    0.77    0.59
  -6  24  -1    0.93    0.69
   6  24   1    0.74    0.80
  -8 -24  -1    1.12    0.68
  -8 -24  -1    0.10    0.49
   8 -24   1    0.98    0.51
   8 -24   1    0.55    0.60
   8  24   1    1.38    0.75
  -8  24  -1    0.91    0.69
  -7 -25   1    0.88    0.56
   7 -25  -1    0.50    0.63
   7 -25  -1    0.97    0.48
   7 -25  -1    0.77    0.45
   7 -25  -1    0.26    0.67
  -7 -25   1    0.72    0.72
  -7  25   1    0.94    0.70
   7  25  -1   -2.09    1.15
   5 -25  -1    0.34    0.63
   5 -25  -1    1.04    0.43
  -5 -25   1   -0.02    0.54
  -5 -25   1    1.16    0.63
   5 -25  -1    1.22    0.43
   5 -25  -1    1.58    0.63
   5  25  -1    1.46    0.92
  -5  25   1    0.50    0.68
   3 -25  -1    2.78    0.45
   3 -25  -1    2.20    0.71
   3 -25  -1    1.14    0.60
  -3 -25   1    1.69    0.66
  -3 -25   1    1.54    0.54
   3 -25  -1    2.77    0.43
   3  25  -1    1.40    0.84
  -3  25   1    1.48    0.68
   1 -25  -1    4.58    0.58
   1 -25  -1    4.85    0.77
  -1 -25   1    3.85    0.71
   1 -25  -1    4.26    0.95
  -1  25   1    2.81    0.76
   1 -25   1    3.30    0.71
  -1 -25  -1    4.84    0.50
   1 -25   1    4.30    0.67
  -1 -25  -1    3.85    0.60
  -1 -25  -1    4.72    0.77
   1 -25   1    3.90    0.71
  -1  25  -1    3.37    0.75
   1  25   1    3.98    0.91
   3 -25   1    2.39    0.63
  -3 -25  -1    2.47    0.67
  -3 -25  -1    3.47    0.67
   3 -25   1    3.48    0.74
   3 -25   1    2.98    0.47
  -3  25  -1    2.34    0.69
   3  25   1    2.33    0.89
   5 -25   1    1.99    0.62
  -5 -25  -1    1.70    0.68
   5 -25   1    2.89    0.77
   5 -25   1    2.36    0.50
  -5 -25  -1    1.87    0.56
  -5  25  -1    1.57    0.68
   5  25   1    1.23    0.84
  -7 -25  -1    1.18    0.69
  -7 -25  -1    0.39    0.57
   7 -25   1    0.68    0.57
   7 -25   1    1.19    0.53
  -7  25  -1    0.86    0.74
   7  25   1    1.16    1.22
  -6 -26   1    0.46    0.58
   6 -26  -1    1.08    0.65
  -6 -26   1    0.10    0.71
   6 -26  -1    0.16    0.45
   6 -26  -1    0.78    0.47
   6 -26  -1    1.66    0.68
  -6  26   1    0.20    0.69
   4 -26  -1    2.22    0.71
  -4 -26   1    0.98    0.59
   4 -26  -1    1.85    0.45
  -4 -26   1    2.45    0.71
   4 -26  -1    1.82    0.45
   4 -26  -1    1.57    0.65
   4  26  -1   -0.33    0.91
  -4  26   1    1.39    0.71
  -2 -26   1    2.00    0.68
   2 -26  -1    2.30    0.73
   2 -26  -1    2.64    0.81
  -2 -26   1    3.29    0.80
   2 -26  -1    3.41    0.53
   2  26  -1    2.97    0.91
  -2  26   1    1.45    0.70
   0 -26  -1    3.57    0.39
   0 -26   1    5.96    1.12
   0 -26   1    3.62    0.67
   0 -26  -1    2.92    0.75
   0 -26  -1    2.03    0.61
   0  26   1    3.98    0.90
   0  26  -1    3.10    0.82
   2 -26   1    3.10    0.75
  -2 -26  -1    4.56    0.80
  -2 -26  -1    2.37    0.60
   2 -26   1    2.89    0.74
   2 -26   1    3.42    0.46
  -2  26  -1    2.77    0.72
   2  26   1    3.03    0.97
   4 -26   1    2.84    0.50
  -4 -26  -1    2.75    0.71
  -4 -26  -1    3.10    0.64
   4 -26   1    3.79    0.79
   4 -26   1    1.74    0.59
  -4  26  -1    1.06    0.74
   6 -26   1    1.96    0.76
   6 -26   1    1.18    0.50
   6 -26   1    1.53    0.67
  -6 -26  -1    0.66    0.58
  -6 -26  -1    1.53    0.76
  -6  26  -1    0.49    0.74
   5 -27  -1    2.03    0.49
   5 -27  -1    1.24    0.47
  -5 -27   1    1.44    0.67
   5 -27  -1    1.40    0.70
   5 -27  -1    2.13    0.78
  -5  27   1    1.19    0.78
  -3 -27   1    2.80    0.82
  -3 -27   1    1.93    0.71
   3 -27  -1    1.64    0.45
   3 -27  -1    3.13    0.77
   3 -27  -1    1.69    0.97
  -3  27   1    1.50    0.74
  -1 -27   1    2.47    0.79
   1 -27  -1    2.93    0.67
   1 -27  -1    2.87    0.77
  -1 -27   1    1.65    0.61
  -1  27   1    0.15    0.73
   1  27  -1    1.38    0.81
  -1 -27  -1    2.90    0.64
   1 -27   1    3.10    0.71
   1  27   1    3.75    0.98
  -1  27  -1    1.61    0.74
  -3 -27  -1    3.85    0.75
   3 -27   1    4.70    0.85
  -3 -27  -1    3.28    0.79
   3 -27   1    2.62    0.70
   3 -27   1    2.27    0.46
  -3  27  -1    2.52    0.82
   3  27   1   -1.65    1.63
   5 -27   1    1.69    0.73
   5 -27   1    2.12    0.78
   5 -27   1    0.93    0.51
  -5 -27  -1    0.37    0.64
  -5  27  -1   -0.50    0.76
   2 -28  -1    2.41    0.45
   2 -28  -1    2.72    0.76
  -2 -28   1    1.66    0.63
   2 -28  -1    3.62    0.86
  -2  28   1    1.54    0.84
   0 -28  -1    2.45    0.66
   0 -28   1    2.81    1.21
   0 -28  -1    1.19    0.32
   0 -28  -1    2.89    0.79
  -2 -28  -1    1.47    0.93
   2 -28   1    2.98    0.83
  -2 -28  -1    2.40    0.69
   2 -28   1    1.97    0.79
  18   0  -2    1.10    0.66
  18   0  -2    0.38    0.53
  18   0  -2   -0.94    0.54
  16   0  -2    0.33    0.50
  16   0  -2    0.31    0.47
  16   0  -2    0.45    0.55
  16   0  -2    0.60    0.44
  14   0  -2    0.77    0.46
  14   0  -2    0.57    0.40
  14   0  -2    0.52    0.40
  12   0  -2    4.08    0.56
  12   0  -2    4.49    0.60
  12   0  -2    4.26    0.63
  10   0  -2    9.92    0.63
  10   0  -2   10.82    0.63
  10   0  -2   10.23    0.66
   8   0  -2   20.02    0.88
   8   0  -2   21.86    0.88
   6   0  -2   12.11    0.55
   6   0  -2   12.18    0.54
  -6   0   2   11.92    0.56
   4   0  -2   99.08    3.51
   4   0  -2  101.92    3.50
  -4   0   2  100.58    3.52
  -2   0   2   27.40    0.96
   2   0  -2   27.25    0.96
   2   0  -2   24.12    0.94
  -2   0   2   28.36    0.94
   2   0   2   69.83    2.40
   2   0   2   67.04    2.37
  -2   0  -2   66.81    2.37
  -4   0  -2  994.98   34.28
   4   0   2 1000.00   34.43
   4   0   2  972.49   34.26
   6   0   2   74.11    2.66
   6   0   2   75.25    2.70
   8   0   2    5.69    0.53
   8   0   2    5.39    0.45
  10   0   2    2.43    0.31
  10   0   2    2.53    0.39
  10   0   2    2.13    0.34
  10   0   2    2.71    0.38
  12   0   2    6.42    0.71
  12   0   2    5.66    0.57
  12   0   2    4.81    0.89
  12   0   2    5.10    0.77
  14   0   2    0.54    0.54
  14   0   2    0.74    0.42
  14   0   2    0.38    0.54
  14   0   2    0.72    0.47
  16   0   2    0.46    0.50
  16   0   2    0.70    0.63
  16   0   2    1.23    0.57
  16   0   2    1.30    0.43
  18   0   2    0.30    0.56
  18   0   2    1.52    0.76
  18   0   2   -0.11    0.47
  18   0   2   -0.14    0.69
  17  -1  -2    0.00    0.54
  17  -1  -2    0.39    0.51
  17  -1  -2    0.38    0.50
  17  -1  -2    0.56    0.59
  17   1  -2    0.69    0.77
  17   1  -2    0.35    0.47
  17   1  -2    0.24    0.55
  17   1  -2    0.14    0.49
  15  -1  -2    1.50    0.50
  15  -1  -2    0.98    0.47
  15  -1  -2    0.25    0.42
  15   1  -2    0.81    0.47
  15   1  -2    1.11    0.44
  15   1  -2    1.04    0.76
  13  -1  -2    1.80    0.41
  13  -1  -2    1.73    0.44
  13  -1  -2    1.61    0.67
  13   1  -2    1.87    0.46
  13   1  -2    2.12    0.40
  13   1  -2    1.43    0.40
  11  -1  -2    4.24    0.55
  11  -1  -2    3.97    0.57
  11  -1  -2    4.65    0.54
  11   1  -2    4.77    0.55
  11   1  -2    5.28    0.59
  11   1  -2    4.70    0.52
   9  -1  -2    5.04    0.44
   9  -1  -2    5.00    0.47
   9  -1  -2    5.52    0.46
   9   1  -2    5.57    0.50
   9   1  -2    5.21    0.44
   7  -1  -2   19.64    0.82
   7  -1  -2   19.04    0.79
  -7  -1   2   19.72    0.81
   7  -1  -2   20.02    0.80
  -7   1   2   18.78    0.82
   7   1  -2   19.45    0.82
   7   1  -2   19.43    0.80
   5  -1  -2   47.94    1.68
  -5  -1   2   45.46    1.69
   5  -1  -2   48.19    1.72
   5  -1  -2   45.91    1.68
  -5  -1   2   47.67    1.71
   5   1  -2   47.02    1.70
   5   1  -2   48.91    1.71
  -5   1   2   48.51    1.72
   3  -1  -2   29.13    1.03
  -3  -1   2   29.89    1.06
   3  -1  -2   28.69    1.03
  -3  -1   2   29.38    1.06
   3  -1  -2   28.64    1.07
   3   1  -2   29.91    1.06
   3   1  -2   29.38    1.06
  -3   1   2   29.72    1.07
  -1   1   2   57.12    1.98
   1   1  -2   56.41    1.97
   1   1  -2   54.98    1.97
   1  -1   2  123.68    4.52
   1  -1   2  129.02    4.37
   1   1   2  114.38    4.36
  -1   1  -2  135.34    4.40
   3  -1   2  110.32    3.82
   3  -1   2  106.31    3.79
  -3  -1  -2  110.23    3.78
  -3   1  -2  110.77    3.82
   3   1   2  105.22    3.77
  -3   1  -2  109.62    3.79
   5  -1   2   71.00    2.52
   5  -1   2   69.28    2.48
   5   1   2   69.80    2.47
  -5   1  -2   69.69    2.49
   7  -1   2   17.46    0.79
   7  -1   2   19.05    0.83
   7   1   2   19.03    0.83
   7   1   2   16.34    0.76
   9  -1   2    0.75    0.27
   9  -1   2    1.04    0.30
   9   1   2    0.19    0.26
   9   1   2    1.03    0.25
   9   1   2    0.83    0.29
   9   1   2    0.85    0.31
  11  -1   2    3.34    0.37
  11  -1   2    3.28    0.41
  11  -1   2    2.95    0.45
  11  -1   2    3.60    0.61
  11   1   2    3.61    0.46
  11   1   2    3.70    0.49
  11   1   2    3.09    0.38
  11   1   2    3.54    0.47
  13  -1   2    4.94    0.80
  13  -1   2    4.50    0.77
  13  -1   2    5.03    0.61
  13   1   2    5.27    0.86
  13   1   2    5.35    0.60
  13   1   2    4.70    0.78
  13   1   2    5.62    0.68
  15  -1   2    0.35    0.46
  15  -1   2    0.89    0.58
  15  -1   2    0.70    0.38
  15  -1   2    1.43    0.56
  15   1   2    1.04    0.38
  15   1   2    0.33    0.45
  15   1   2    0.74    0.61
  15   1   2    0.52    0.50
  17  -1   2   -0.41    0.61
  17  -1   2    0.46    0.53
  17  -1   2   -0.29    0.43
  17  -1   2    0.19    0.66
  17   1   2    0.06    0.61
  17   1   2    0.95    0.71
  17   1   2   -0.31    0.49
  17   1   2    0.64    0.43
  18  -2  -2    0.70    0.68
  18  -2  -2    0.63    0.55
  18  -2  -2   -0.38    0.57
  18  -2  -2    0.36    0.53
  18   2  -2   -0.01    0.61
  18   2  -2    0.03    0.51
  18   2  -2    1.53    0.72
  18   2  -2   -0.42    0.53
  16  -2  -2   -0.14    0.48
  16  -2  -2   -0.41    0.43
  16  -2  -2    1.25    0.48
  16   2  -2    0.42    0.45
  16   2  -2    0.74    0.51
  16   2  -2    0.63    0.58
  14  -2  -2    1.06    0.42
  14  -2  -2    1.63    0.46
  14  -2  -2    1.43    0.43
  14   2  -2    1.80    0.47
  14   2  -2    2.17    0.53
  14   2  -2    1.78    0.43
  12  -2  -2    2.47    0.38
  12  -2  -2    3.72    0.58
  12  -2  -2    3.03    0.43
  12   2  -2    3.97    0.54
  12   2  -2    4.16    0.68
  10  -2  -2    6.10    0.51
  10  -2  -2    6.71    0.56
  10  -2  -2    6.57    0.55
  10   2  -2    6.44    0.49
  10   2  -2    6.31    0.59
  -8  -2   2   12.19    0.62
   8  -2  -2   12.86    0.65
   8  -2  -2   13.33    0.61
   8  -2  -2   11.71    0.60
   8   2  -2   13.54    0.61
   8   2  -2   13.74    0.68
   6  -2  -2   22.65    0.86
   6  -2  -2   23.47    0.91
  -6  -2   2   21.85    0.89
  -6  -2   2   21.77    0.88
   6   2  -2   23.39    0.91
   6   2  -2   22.33    0.87
  -6   2   2   22.66    0.91
  -4  -2   2   57.68    2.04
   4  -2  -2   57.50    2.04
   4  -2  -2   60.34    2.01
  -4  -2   2   56.54    2.03
  -4   2   2   57.60    2.05
   4   2  -2   56.00    2.04
   4   2  -2   55.53    2.02
   2  -2  -2   31.02    1.08
  -2  -2   2   30.61    1.09
   2  -2  -2   28.20    1.05
  -2  -2   2   31.41    1.07
  -2   2   2   31.14    1.08
   2   2  -2   31.79    1.07
  -2   2   2   25.66    1.04
   2   2  -2   29.64    1.09
   0  -2   2  113.46    3.99
   0  -2  -2  109.96    4.03
   0  -2  -2  119.86    4.06
   0  -2   2  116.48    4.04
   0   2  -2  112.13    3.98
   0   2   2  119.83    4.03
   0   2   2  110.28    4.01
   0   2  -2  116.28    4.00
  -2  -2  -2  187.90    6.62
   2  -2   2  186.13    6.60
   2  -2   2  194.27    6.71
   2   2   2  190.04    6.67
   2   2   2  189.12    6.62
  -2   2  -2  195.48    6.71
  -2   2  -2  187.85    6.62
  -2   2  -2  195.16    6.67
   4  -2   2   14.21    0.66
   4  -2   2   14.98    0.61
  -4   2  -2   15.47    0.62
  -4   2  -2   15.76    0.67
   4   2   2   13.05    0.56
  -4   2  -2   14.87    0.55
   4   2   2   14.07    0.66
   6  -2   2   21.12    0.87
   6  -2   2   21.08    0.90
   6   2   2   21.59    0.91
   6   2   2   20.79    0.83
   8  -2   2   31.46    1.25
   8  -2   2   29.83    1.21
   8   2   2   30.88    1.26
   8   2   2   28.62    1.17
   8   2   2   29.82    1.16
  10  -2   2    3.13    0.41
  10  -2   2    2.69    0.36
  10   2   2    3.40    0.45
  10   2   2    3.63    0.56
  10   2   2    2.76    0.42
  10   2   2    2.31    0.33
  12  -2   2    1.87    0.40
  12  -2   2    2.59    0.46
  12  -2   2    2.61    0.40
  12  -2   2    1.65    0.77
  12   2   2    2.32    0.38
  12   2   2    2.11    0.50
  12   2   2    2.86    0.36
  12   2   2    2.45    0.46
  14  -2   2    2.74    0.54
  14  -2   2    4.69    0.65
  14  -2   2    3.54    0.51
  14  -2   2    3.55    0.68
  14   2   2    3.90    0.56
  14   2   2    2.79    0.82
  14   2   2    3.01    0.61
  14   2   2    3.00    0.78
  16  -2   2   -0.06    0.40
  16  -2   2    0.76    0.63
  16  -2   2   -0.93    0.55
  16  -2   2    1.01    0.53
  16   2   2    0.21    0.39
  16   2   2    0.87    0.57
  16   2   2    0.01    0.45
  16   2   2    0.64    0.67
  18  -2   2   -0.41    0.68
  18  -2   2    0.04    0.55
  18  -2   2    0.46    0.70
  18  -2   2    0.00    0.49
  18   2   2    0.80    0.71
  18   2   2   -0.33    0.49
  18   2   2    0.34    0.74
  18   2   2   -0.10    0.55
  17  -3  -2   -0.60    0.47
  17  -3  -2    0.74    0.53
  17  -3  -2    1.00    0.70
  17  -3  -2   -0.25    0.51
  17   3  -2    1.46    0.69
  17   3  -2    0.01    1.01
  17   3  -2   -0.56    0.45
  17   3  -2   -0.17    0.49
  15  -3  -2    0.99    0.44
  15  -3  -2    0.58    0.43
  15  -3  -2    1.00    0.48
  15  -3  -2    0.23    0.44
  15   3  -2    1.00    0.50
  15   3  -2    1.52    0.56
  15   3  -2    1.23    0.43
  13  -3  -2    2.83    0.45
  13  -3  -2    3.60    0.65
  13  -3  -2    2.48    0.42
  13   3  -2    2.53    0.39
  13   3  -2    2.75    0.52
  13   3  -2    2.51    0.33
  11  -3  -2    3.75    0.52
  11  -3  -2    3.05    0.54
  11  -3  -2    3.80    0.54
  11   3  -2    4.24    0.48
  11   3  -2    3.09    0.46
   9  -3  -2    8.13    0.51
  -9  -3   2    7.23    0.50
   9  -3  -2    7.75    0.54
   9  -3  -2    7.20    0.50
   9   3  -2    8.18    0.59
   9   3  -2    7.98    0.48
   7  -3  -2   20.02    0.78
  -7  -3   2   19.50    0.78
   7  -3  -2   19.67    0.83
  -7  -3   2   18.61    0.82
   7   3  -2   17.66    0.84
   7   3  -2   19.27    0.77
   5  -3  -2   12.66    0.52
   5  -3  -2   12.19    0.57
  -5  -3   2   12.91    0.59
  -5  -3   2   12.45    0.53
  -5   3   2   12.49    0.58
   5   3  -2   12.20    0.59
   5   3  -2   13.02    0.53
  -3  -3   2   60.97    2.18
   3  -3  -2   61.50    2.17
   3  -3  -2   61.17    2.20
  -3  -3   2   67.28    2.21
  -3   3   2   63.39    2.17
   3   3  -2   60.01    2.18
  -3   3   2   61.28    2.20
   1  -3  -2   60.69    2.06
  -1  -3   2   58.39    2.06
  -1  -3   2   56.70    2.08
   1  -3  -2   61.90    2.06
   1   3  -2   56.48    2.08
  -1   3   2   57.83    2.05
  -1   3   2   58.51    2.06
   1   3  -2   59.48    2.06
  -1  -3  -2   45.93    1.64
   1  -3   2   44.22    1.66
  -1  -3  -2   48.72    1.69
   1  -3   2   47.78    1.70
   1   3   2   48.96    1.69
   1   3   2   44.50    1.63
  -1   3  -2   48.40    1.66
  -1   3  -2   48.21    1.69
   3  -3   2  156.81    5.24
  -3  -3  -2  145.90    5.22
   3  -3   2  146.43    5.18
  -3  -3  -2  149.66    5.17
  -3   3  -2  150.65    5.20
  -3   3  -2  146.65    5.20
   3   3   2  144.74    5.18
  -3   3  -2  155.88    5.23
   3   3   2  148.91    5.23
   5  -3   2   34.42    1.29
   5  -3   2   35.14    1.33
   5  -3   2   34.38    1.24
   5   3   2   33.67    1.25
   5   3   2   33.36    1.33
  -5   3  -2   36.31    1.34
  -5   3  -2   34.84    1.30
   7  -3   2   18.57    0.84
   7  -3   2   18.04    0.68
   7  -3   2   17.24    0.79
   7   3   2   17.86    0.73
   7   3   2   17.53    0.74
   7   3   2   18.11    0.86
   9  -3   2   19.07    0.90
   9  -3   2   20.24    0.94
   9   3   2   20.01    0.83
   9   3   2   18.83    0.84
   9   3   2   19.91    0.98
  11  -3   2    4.49    0.59
  11  -3   2    4.32    0.65
  11  -3   2    4.42    0.52
  11   3   2    4.18    0.55
  11   3   2    3.58    0.51
  11   3   2    4.32    0.46
  13  -3   2    0.68    0.42
  13  -3   2    0.20    0.44
  13  -3   2   -0.07    0.44
  13  -3   2    0.64    0.41
  13   3   2    0.57    0.31
  13   3   2    0.44    0.45
  15  -3   2    1.74    0.66
  15  -3   2    1.44    0.42
  15  -3   2    2.12    0.55
  15  -3   2    1.59    0.50
  15   3   2    1.40    0.45
  15   3   2    1.23    0.53
  15   3   2    2.59    0.66
  15   3   2    1.93    0.68
  17  -3   2    1.24    0.55
  17  -3   2   -0.07    0.60
  17  -3   2    0.50    0.45
  17  -3   2    0.10    0.64
  17   3   2    0.59    0.70
  17   3   2    1.53    0.66
  17   3   2    0.00    0.47
  17   3   2    0.20    0.44
  18  -4  -2   -0.41    0.55
  18  -4  -2   -0.84    0.57
  18  -4  -2    0.59    0.57
  18   4  -2   -0.25    0.50
  18   4  -2    2.25    0.74
  18   4  -2    0.60    0.49
  18   4  -2   -0.76    0.62
  16  -4  -2    0.78    0.52
  16  -4  -2    0.32    0.48
  16  -4  -2    0.25    0.50
  16  -4  -2    0.61    0.56
  16   4  -2    0.10    0.55
  16   4  -2    0.28    0.42
  14  -4  -2    1.53    0.45
  14  -4  -2    1.36    0.44
  14  -4  -2    1.51    0.44
  14  -4  -2    1.49    0.45
  14   4  -2    1.26    0.67
  14   4  -2    1.75    0.42
  14   4  -2    1.28    0.23
  12  -4  -2    3.51    0.58
  12  -4  -2    3.02    0.41
  12   4  -2    2.78    0.37
  12   4  -2    3.91    0.72
  12   4  -2    4.53    0.53
  10  -4  -2    7.35    0.53
  10  -4  -2    6.17    0.55
  10   4  -2    6.73    0.64
  10   4  -2    6.58    0.40
  10   4  -2    7.27    0.49
   8  -4  -2   12.04    0.62
  -8  -4   2   10.96    0.61
   8  -4  -2   12.03    0.57
  -8  -4   2   10.74    0.55
   8   4  -2   10.50    0.66
   8   4  -2   10.98    0.53
   6  -4  -2   25.31    0.96
  -6  -4   2   23.91    0.95
  -6  -4   2   26.81    1.02
   6  -4  -2   24.58    1.00
  -6   4   2   22.12    0.95
   6   4  -2   24.00    0.94
   6   4  -2   28.05    1.03
   4  -4  -2   14.37    0.60
  -4  -4   2   14.29    0.63
  -4  -4   2   14.41    0.55
   4  -4  -2   12.40    0.55
   4   4  -2   13.11    0.63
   4   4  -2   14.14    0.55
  -4   4   2   14.26    0.55
   2  -4  -2   82.70    2.87
  -2  -4   2   83.41    2.89
  -2  -4   2   80.89    2.85
   2  -4  -2   83.59    2.86
   2   4  -2   78.26    2.89
   2   4  -2   80.25    2.86
  -2   4   2   83.20    2.87
   2   4  -2   81.76    2.85
   0  -4  -2   82.08    2.75
   0  -4  -2   77.71    2.71
   0  -4   2   75.96    2.76
   0  -4   2   74.65    2.73
   0   4  -2   75.95    2.73
   0   4   2   82.79    2.75
   0   4  -2   78.14    2.77
   0   4   2   78.28    2.71
  -2  -4  -2   42.03    1.48
  -2  -4  -2   43.30    1.56
   2  -4   2   41.89    1.61
   2  -4   2   47.46    1.58
   2  -4   2   40.51    1.52
  -2   4  -2   42.15    1.53
   2   4   2   40.88    1.48
   2   4   2   42.46    1.56
  -4  -4  -2   19.29    0.82
   4  -4   2   19.76    0.74
   4  -4   2   19.01    0.84
   4  -4   2   18.82    0.77
  -4   4  -2   19.73    0.78
   4   4   2   19.40    0.83
   4   4   2   18.38    0.70
  -4   4  -2   19.80    0.83
  -6  -4  -2   23.26    0.90
   6  -4   2   25.95    0.94
  -6   4  -2   26.47    1.05
   6   4   2   24.71    0.94
   6   4   2   24.88    0.94
   6   4   2   24.65    1.07
   8  -4   2    9.46    0.61
   8  -4   2   10.13    0.46
   8  -4   2   10.44    0.64
   8   4   2    9.69    0.69
   8   4   2    9.73    0.51
   8   4   2   10.77    0.50
  -8   4  -2   10.33    0.65
  10  -4   2   11.47    0.74
  10  -4   2   12.09    0.72
  10   4   2   10.13    0.61
  10   4   2   11.03    0.58
  10   4   2    9.90    0.80
  12  -4   2    2.63    0.51
  12  -4   2    2.98    0.39
  12  -4   2    4.26    0.70
  12   4   2    2.90    0.38
  12   4   2    2.83    0.56
  12   4   2    2.94    0.34
  14  -4   2    0.82    0.58
  14  -4   2    1.19    0.40
  14  -4   2    1.70    0.48
  14  -4   2    1.15    0.48
  14   4   2    1.41    0.35
  14   4   2    1.00    0.40
  14   4   2    1.68    0.52
  14   4   2    1.27    0.62
  16  -4   2    0.99    0.49
  16  -4   2    0.28    0.54
  16  -4   2    1.42    0.59
  16  -4   2    0.70    0.51
  16   4   2    0.56    0.70
  16   4   2   -0.40    0.57
  16   4   2    0.57    0.40
  16   4   2    0.48    0.45
  18  -4   2    0.31    0.59
  18  -4   2   -0.32    0.69
  18  -4   2   -0.24    0.49
  18  -4   2    0.35    0.68
  18   4   2   -0.57    0.47
  18   4   2    0.32    0.78
  18   4   2    1.56    0.73
  18   4   2    0.30    0.50
  17  -5  -2    0.68    0.53
  17  -5  -2    0.20    0.50
  17  -5  -2    0.23    0.54
  17  -5  -2    0.75    0.54
  17   5  -2    0.61    0.63
  17   5  -2    0.75    0.72
  17   5  -2    0.49    0.47
  17   5  -2    0.93    0.48
  15  -5  -2    0.10    0.44
  15  -5  -2    0.27    0.45
  15  -5  -2   -0.23    0.44
  15  -5  -2    0.24    0.42
  15   5  -2    0.02    0.94
  15   5  -2    0.37    0.39
  13  -5  -2    1.08    0.43
  13  -5  -2    0.76    0.37
  13  -5  -2    0.91    0.38
  13  -5  -2    0.84    0.38
  13   5  -2    1.15    0.25
  13   5  -2    1.62    0.34
  13   5  -2    0.06    0.54
  11  -5  -2    5.06    0.59
  11  -5  -2    7.00    0.59
  11   5  -2    7.53    0.74
  11   5  -2    6.01    0.43
  11   5  -2    7.02    0.51
   9  -5  -2   12.91    0.69
  -9  -5   2   11.38    0.62
  -9  -5   2   12.89    0.71
   9  -5  -2   13.44    0.66
   9   5  -2   12.57    0.57
   9   5  -2   12.01    0.74
   9   5  -2   12.96    0.60
  -7  -5   2   17.63    0.85
  -7  -5   2   18.15    0.75
   7  -5  -2   21.68    0.79
   7  -5  -2   18.88    0.83
   7   5  -2   17.03    0.86
  -7   5   2   17.87    0.77
   7   5  -2   18.65    0.74
  -5  -5   2   41.24    1.49
   5  -5  -2   41.40    1.54
   5  -5  -2   37.75    1.49
  -5  -5   2   43.05    1.56
  -5   5   2   42.25    1.50
   5   5  -2   41.30    1.56
   5   5  -2   42.22    1.48
   5   5  -2   41.43    1.49
  -3  -5   2   43.23    1.56
  -3  -5   2   41.08    1.49
   3  -5  -2   41.62    1.51
   3  -5  -2   42.07    1.53
   3   5  -2   43.10    1.52
  -3   5   2   39.14    1.50
   3   5  -2   42.21    1.50
   3   5  -2   44.28    1.57
  -1  -5   2   43.24    1.58
   1  -5  -2   45.45    1.59
  -1  -5   2   46.44    1.65
   1  -5  -2   45.98    1.62
   1   5  -2   44.23    1.65
   1   5  -2   44.36    1.59
  -1   5   2   45.27    1.59
  -1   5   2   41.59    1.61
   1   5  -2   45.95    1.61
   1  -5   2  108.04    3.69
   1  -5   2  104.10    3.68
  -1  -5  -2  108.51    3.71
  -1  -5  -2   99.88    3.65
   1  -5   2  102.49    3.71
  -1   5  -2  106.24    3.69
  -1   5  -2  104.74    3.72
  -1   5  -2  101.97    3.68
   1   5   2  103.98    3.64
   1   5   2  114.71    3.72
   3  -5   2   12.95    0.57
  -3  -5  -2   13.98    0.63
   3  -5   2   13.43    0.65
   3  -5   2   13.09    0.56
   3   5   2   13.16    0.63
  -3   5  -2   13.02    0.58
  -3   5  -2   13.48    0.64
  -3   5  -2   13.10    0.58
   5  -5   2   15.53    0.63
  -5  -5  -2   15.69    0.74
   5  -5   2   15.33    0.69
   5  -5   2   15.61    0.73
   5   5   2   14.83    0.59
  -5   5  -2   15.46    0.68
  -5   5  -2   16.04    0.74
   5   5   2   14.60    0.58
   5   5   2   15.51    0.76
   7  -5   2   34.54    1.29
   7  -5   2   33.65    1.36
  -7  -5  -2   36.19    1.42
  -7  -5  -2   34.81    1.25
   7  -5   2   34.32    1.40
  -7   5  -2   35.24    1.41
   7   5   2   36.45    1.43
   7   5   2   35.65    1.29
   7   5   2   34.61    1.28
   9  -5   2   11.35    0.69
   9  -5   2   10.93    0.52
   9  -5   2   11.05    0.72
  -9   5  -2   10.99    0.73
   9   5   2   11.36    0.57
   9   5   2   12.13    0.77
   9   5   2   12.16    0.55
  11  -5   2    5.71    0.63
  11  -5   2    6.23    0.67
  11   5   2    5.14    0.45
  11   5   2    4.90    0.50
  11   5   2    5.74    0.75
  13  -5   2    2.14    0.49
  13  -5   2    4.32    0.62
  13  -5   2    2.29    0.47
  13   5   2    3.90    0.58
  13   5   2    2.53    0.35
  13   5   2    2.52    0.60
  15  -5   2    1.35    0.51
  15  -5   2    0.01    0.62
  15  -5   2    0.92    0.44
  15  -5   2    1.00    0.54
  15   5   2    0.36    0.45
  15   5   2    0.78    0.57
  15   5   2    0.60    0.36
  17  -5   2    0.27    0.60
  17  -5   2   -0.44    0.46
  17  -5   2    0.46    0.64
  17  -5   2    0.31    0.57
  17   5   2    0.25    0.48
  17   5   2    0.38    0.77
  17   5   2    0.45    0.44
  17   5   2   -0.57    0.64
  18  -6  -2   -0.69    0.57
  18  -6  -2    0.67    0.88
  18  -6  -2   -0.66    0.59
  18  -6  -2    0.70    0.84
  18   6  -2    1.06    0.70
  18   6  -2    2.06    0.76
  18   6  -2    0.65    0.51
  18   6  -2    0.53    0.49
  16  -6  -2    0.48    0.54
  16  -6  -2    0.56    0.49
  16  -6  -2    0.19    0.51
  16  -6  -2    0.34    0.49
  16   6  -2    1.10    0.42
  16   6  -2    0.86    0.64
  14  -6  -2    0.24    0.41
  14  -6  -2    0.27    0.40
  14  -6  -2    0.73    0.40
  14  -6  -2    0.73    0.43
  14   6  -2    0.69    0.34
  14   6  -2    0.90    0.58
  12  -6  -2    2.28    0.39
  12  -6  -2    1.66    0.38
  12   6  -2    1.56    0.26
  12   6  -2    1.53    0.50
  12   6  -2    2.11    0.31
 -10  -6   2    9.70    0.57
  10  -6  -2    9.76    0.66
 -10  -6   2    9.23    0.69
  10   6  -2    9.68    0.53
  10   6  -2    8.57    0.74
  10   6  -2    9.06    0.51
   8  -6  -2   11.17    0.61
  -8  -6   2   12.52    0.69
   8  -6  -2   11.84    0.66
  -8  -6   2   12.17    0.57
   8   6  -2   11.00    0.71
  -8   6   2   11.59    0.60
   8   6  -2   12.14    0.54
   8   6  -2   11.89    0.55
  -6  -6   2   13.30    0.56
  -6  -6   2   12.99    0.69
   6  -6  -2   12.77    0.65
   6   6  -2   13.71    0.58
   6   6  -2   13.58    0.55
  -6   6   2   13.22    0.60
   6   6  -2   12.01    0.70
  -4  -6   2   45.44    1.64
  -4  -6   2   45.12    1.57
   4  -6  -2   40.01    1.59
   4  -6  -2   44.27    1.62
   4   6  -2   45.40    1.59
  -4   6   2   39.85    1.58
   4   6  -2   45.49    1.57
   4   6  -2   45.58    1.65
   2  -6  -2   82.03    2.80
  -2  -6   2   79.59    2.83
  -2  -6   2   79.86    2.77
   2  -6  -2   77.67    2.79
   2   6  -2   78.73    2.84
  -2   6   2   75.49    2.79
   2   6  -2   80.69    2.77
   2   6  -2   80.11    2.80
   0  -6   2   79.64    2.64
   0  -6  -2   74.76    2.60
   0  -6   2   73.48    2.62
   0  -6   2   71.06    2.67
   0  -6  -2   74.62    2.66
   0   6  -2   73.16    2.62
   0   6   2   72.82    2.66
   0   6  -2   74.67    2.67
   0   6  -2   77.85    2.64
   2  -6   2   28.71    1.05
  -2  -6  -2   28.17    1.09
   2  -6   2   27.81    1.04
   2  -6   2   27.89    1.10
  -2   6  -2   27.12    1.09
  -2   6  -2   27.48    1.04
  -2   6  -2   26.59    1.03
   2   6   2   28.38    1.10
   4  -6   2   30.37    1.17
  -4  -6  -2   30.90    1.22
   4  -6   2   30.27    1.21
   4  -6   2   31.29    1.15
  -4   6  -2   29.60    1.22
   4   6   2   30.76    1.07
  -4   6  -2   30.17    1.17
   4   6   2   31.15    1.07
   4   6   2   31.80    1.24
   6  -6   2   20.63    0.92
  -6  -6  -2   19.23    0.93
   6  -6   2   20.86    0.88
  -6  -6  -2   19.02    0.77
   6  -6   2   19.87    0.81
  -6   6  -2   22.79    0.93
   6   6   2   19.04    0.75
   6   6   2   19.73    0.75
  -6   6  -2   21.30    0.86
   6   6   2   19.36    0.93
   8  -6   2    9.82    0.50
   8  -6   2    9.84    0.61
  -8  -6  -2    9.14    0.68
   8  -6   2    9.87    0.65
   8   6   2    9.33    0.73
  -8   6  -2   10.56    0.67
   8   6   2    9.63    0.45
   8   6   2    9.50    0.47
  10  -6   2    8.23    0.49
  10  -6   2    9.45    0.70
  10  -6   2    9.05    0.73
  10   6   2    7.54    0.94
  10   6   2    8.85    0.54
  10   6   2    9.62    0.49
  12  -6   2    4.90    0.67
  12  -6   2    4.96    0.74
  12  -6   2    5.19    0.61
  12   6   2    5.69    0.56
  12   6   2    5.74    0.49
  14  -6   2    0.65    0.49
  14  -6   2    0.57    0.50
  14  -6   2    1.09    0.43
  14   6   2    0.84    0.31
  14   6   2    0.33    0.58
  14   6   2    0.83    0.41
  16  -6   2   -0.13    0.51
  16  -6   2    0.75    0.45
  16  -6   2    0.01    0.56
  16  -6   2    0.70    0.56
  16   6   2    0.91    0.63
  16   6   2    0.18    0.70
  16   6   2    0.04    0.43
  18  -6   2    1.02    0.66
  18  -6   2    0.13    0.60
  18  -6   2   -0.15    0.67
  18  -6   2   -1.18    0.49
  18   6   2    1.13    0.83
  18   6   2   -0.25    0.72
  18   6   2   -0.16    0.50
  18   6   2   -0.32    0.47
  17  -7  -2    0.28    0.31
  17  -7  -2   -0.07    0.50
  17  -7  -2    1.07    0.54
  17  -7  -2    0.09    0.49
  17  -7  -2   -0.51    0.54
  17   7  -2    0.46    0.72
  17   7  -2   -0.15    0.45
  15  -7  -2    1.16    0.43
  15  -7  -2    1.37    0.46
  15  -7  -2    1.75    0.49
  15  -7  -2    0.58    0.47
  15   7  -2    0.92    0.64
  13  -7  -2    1.70    0.41
  13  -7  -2    1.68    0.42
  13  -7  -2    1.18    0.39
  13   7  -2    1.27    0.56
  13   7  -2    1.56    0.28
  13   7  -2    1.84    0.33
  11  -7  -2    1.11    0.34
 -11  -7   2    1.65    0.41
  11   7  -2    1.51    0.27
  11   7  -2    0.92    0.45
  11   7  -2    1.15    0.27
  -9  -7   2    7.13    0.47
   9  -7  -2    8.13    0.60
  -9  -7   2    7.98    0.66
   9  -7  -2    7.15    0.57
  -9   7   2    8.38    0.54
   9   7  -2    7.20    0.48
   9   7  -2    7.64    0.69
   9   7  -2    8.07    0.46
   7  -7  -2   24.64    1.04
   7  -7  -2   25.96    1.08
  -7  -7   2   25.36    0.99
  -7  -7   2   27.50    1.12
   7   7  -2   26.57    0.99
  -7   7   2   26.50    1.04
   7   7  -2   25.72    1.14
   7   7  -2   26.40    1.02
   5  -7  -2   31.85    1.20
  -5  -7   2   30.52    1.24
   5  -7  -2   31.07    1.22
  -5  -7   2   31.59    1.14
   5   7  -2   30.32    1.27
   5   7  -2   32.76    1.14
   5   7  -2   31.09    1.18
  -5   7   2   30.28    1.18
   3  -7  -2   57.79    2.09
  -3  -7   2   59.21    2.05
   3  -7  -2   58.38    2.10
  -3  -7   2   59.03    2.14
   3   7  -2   58.88    2.05
  -3   7   2   55.73    2.08
   3   7  -2   57.66    2.14
   3   7  -2   58.38    2.09
  -1  -7   2  107.33    3.91
  -1  -7   2  113.65    3.94
  -1  -7   2  113.22    3.98
   1  -7  -2  114.72    3.96
   1  -7  -2  119.96    3.92
   1   7  -2  103.18    3.97
  -1   7   2  114.06    3.96
   1   7  -2  109.69    3.92
   1   7  -2  116.00    3.95
   1  -7   2   30.83    1.14
   1  -7   2   29.38    1.21
  -1  -7  -2   30.78    1.20
   1  -7   2   33.13    1.17
  -1  -7  -2   29.79    1.09
  -1  -7  -2   30.80    1.10
  -1   7  -2   30.28    1.14
  -1   7  -2   32.36    1.16
   1   7   2   32.33    1.22
  -1   7  -2   30.58    1.22
   3  -7   2    9.91    0.49
  -3  -7  -2   10.60    0.57
   3  -7   2   11.06    0.59
   3  -7   2   10.24    0.51
   3   7   2    9.88    0.58
  -3   7  -2    9.72    0.58
  -3   7  -2    9.52    0.49
   5  -7   2   18.47    0.81
  -5  -7  -2   18.50    0.88
  -5  -7  -2   17.38    0.75
   5  -7   2   19.39    0.79
   5  -7   2   22.13    0.90
  -5   7  -2   19.49    0.87
   5   7   2   18.34    0.68
  -5   7  -2   18.88    0.81
   5   7   2   18.38    0.91
   5   7   2   18.77    0.68
   7  -7   2   15.40    0.77
  -7  -7  -2   14.78    0.65
   7  -7   2   17.36    0.84
  -7  -7  -2   16.80    0.84
   7  -7   2   16.60    0.71
   7   7   2   15.84    0.62
  -7   7  -2   16.62    0.83
   7   7   2   15.86    0.85
   7   7   2   16.31    0.64
   9  -7   2   13.08    1.12
  -9  -7  -2   13.63    0.85
   9  -7   2   12.42    0.64
   9  -7   2   14.38    0.82
  -9   7  -2   13.91    0.83
   9   7   2   13.95    0.59
   9   7   2   14.00    0.87
   9   7   2   13.14    0.62
  11  -7   2    4.74    0.44
  11  -7   2    5.04    0.71
  11  -7   2    5.02    0.67
  11   7   2    5.22    0.42
  11   7   2    4.94    0.48
  11   7   2    4.69    0.80
  13  -7   2    2.47    0.44
  13  -7   2    1.80    0.49
  13  -7   2    1.47    0.49
  13   7   2    1.71    0.61
  13   7   2    1.95    0.30
  13   7   2    1.58    0.35
  15  -7   2    0.53    0.45
  15  -7   2    0.15    0.54
  15  -7   2    0.98    0.50
  15   7   2    0.81    0.39
  15   7   2    0.51    0.34
  15   7   2    0.58    0.68
  17  -7   2    0.24    0.52
  17  -7   2    0.37    0.56
  17  -7   2   -0.55    0.63
  17  -7   2    0.74    0.62
  17   7   2    0.85    0.83
  17   7   2   -0.11    0.42
  17   7   2    1.08    0.70
  17   7   2   -0.17    0.44
  16  -8  -2    0.54    0.49
  16  -8  -2    1.33    0.53
  16  -8  -2    0.16    0.51
  16   8  -2    0.78    0.39
  16   8  -2    0.90    0.65
  14  -8  -2    1.30    0.49
  14  -8  -2    0.57    0.41
  14  -8  -2    0.72    0.44
  14   8  -2    1.20    0.32
  14   8  -2    1.44    0.62
  12  -8  -2    0.64    0.38
  12  -8  -2    0.70    0.35
  12  -8  -2    0.81    0.38
 -12  -8   2    0.72    0.45
  12   8  -2    0.93    0.52
  12   8  -2    1.06    0.27
  12   8  -2    0.92    0.28
  10  -8  -2    3.22    0.39
  10  -8  -2    2.56    0.37
 -10  -8   2    2.76    0.43
 -10  -8   2    3.24    0.42
  10   8  -2    3.17    0.42
 -10   8   2    2.97    0.49
  10   8  -2    3.44    0.37
  10   8  -2    2.72    0.48
  -8  -8   2   12.73    0.77
   8  -8  -2   11.44    0.65
  -8  -8   2   11.62    0.56
   8  -8  -2   11.90    0.68
   8   8  -2   11.81    0.55
   8   8  -2   12.25    0.79
  -8   8   2   12.35    0.65
   8   8  -2   12.58    0.60
   6  -8  -2   27.77    1.11
  -6  -8   2   26.85    1.02
  -6  -8   2   27.80    1.17
   6   8  -2   25.79    1.19
   6   8  -2   28.25    1.08
   6   8  -2   28.32    1.02
  -6   8   2   27.10    1.08
  -4  -8   2   48.92    1.75
   4  -8  -2   49.60    1.82
   4  -8  -2   49.34    1.81
  -4  -8   2   50.53    1.86
  -4   8   2   46.51    1.80
   4   8  -2   49.96    1.75
   4   8  -2   48.27    1.80
   4   8  -2   50.30    1.87
   2  -8  -2   69.97    2.44
   2  -8  -2   66.74    2.40
  -2  -8   2   65.50    2.37
  -2  -8   2   69.77    2.47
  -2  -8   2   66.68    2.41
   2   8  -2   67.17    2.46
   2   8  -2   67.67    2.37
   2   8  -2   70.36    2.42
  -2   8   2   63.21    2.42
   0  -8   2   43.21    1.56
   0  -8   2   40.72    1.61
   0  -8  -2   46.09    1.50
   0  -8  -2   41.82    1.51
   0  -8  -2   44.09    1.59
   0  -8   2   38.78    1.51
   0   8   2   44.14    1.58
   0   8  -2   39.91    1.59
   0   8  -2   40.27    1.52
   0   8  -2   42.69    1.55
   2  -8   2   46.24    1.80
   2  -8   2   47.50    1.75
  -2  -8  -2   47.34    1.81
   2  -8   2   50.80    1.77
  -2   8  -2   48.26    1.76
  -2   8  -2   47.49    1.81
  -2   8  -2   48.88    1.75
   2   8   2   49.75    1.82
  -4  -8  -2   27.07    1.11
   4  -8   2   25.31    1.03
   4  -8   2   28.11    1.12
  -4   8  -2   26.13    1.04
  -4   8  -2   26.30    1.10
   4   8   2   24.27    1.11
   6  -8   2   10.84    0.55
  -6  -8  -2   10.01    0.69
  -6  -8  -2    9.37    0.49
   6  -8   2   10.29    0.58
  -6   8  -2    9.43    0.57
   6   8   2   10.08    0.39
  -6   8  -2    9.89    0.64
   6   8   2    9.24    0.68
   6   8   2   10.82    0.39
   8  -8   2   17.77    0.90
  -8  -8  -2   16.98    0.94
  -8  -8  -2   16.20    0.69
   8  -8   2   17.02    0.84
   8  -8   2   17.39    0.77
   8   8   2   17.06    0.68
   8   8   2   17.04    0.66
   8   8   2   17.27    0.96
  -8   8  -2   17.27    0.90
 -10  -8  -2    9.95    0.78
  10  -8   2    9.91    0.79
  10  -8   2    8.66    0.57
 -10   8  -2    9.57    0.76
  10   8   2    9.61    0.48
  10   8   2    9.55    0.52
  10   8   2    9.20    0.83
  12  -8   2    2.75    0.47
  12  -8   2    2.57    0.51
  12  -8   2    3.71    0.45
  12   8   2    3.08    0.62
  12   8   2    3.21    0.48
  12   8   2    4.10    0.41
  14  -8   2    0.73    0.61
  14  -8   2    0.39    0.46
  14  -8   2    1.39    0.46
  14   8   2    0.64    0.34
  14   8   2    1.35    0.65
  14   8   2    0.80    0.30
  16  -8   2    0.18    0.60
  16  -8   2    0.66    0.52
  16  -8   2    0.46    0.53
  16   8   2   -0.49    0.39
  16   8   2    0.14    0.74
  16   8   2    0.38    0.38
  17  -9  -2   -0.84    0.55
  17  -9  -2    0.57    0.52
  17  -9  -2   -0.23    0.56
  17  -9  -2    0.26    0.66
  17  -9  -2   -0.13    0.36
  17   9  -2    1.67    0.74
  17   9  -2   -0.26    0.40
  17   9  -2    0.51    0.44
  15  -9  -2   -0.20    0.49
  15  -9  -2    0.64    0.47
  15  -9  -2   -0.06    0.45
  15   9  -2    0.84    0.64
  15   9  -2    0.33    0.34
 -13  -9   2    1.36    0.52
  13  -9  -2    1.78    0.48
  13  -9  -2    1.46    0.43
  13  -9  -2    1.40    0.43
  13   9  -2    1.66    0.59
  13   9  -2    2.23    0.31
  11  -9  -2    2.64    0.39
  11  -9  -2    4.09    0.63
  11  -9  -2    3.31    0.44
 -11  -9   2    2.99    0.48
  11   9  -2    3.21    0.55
  11   9  -2    2.62    0.34
  11   9  -2    3.63    0.42
  -9  -9   2    4.53    0.39
   9  -9  -2    4.53    0.57
   9  -9  -2    3.68    0.54
   9  -9  -2    4.41    0.52
  -9  -9   2    4.11    0.65
   9   9  -2    4.05    0.45
   9   9  -2    4.72    0.37
   9   9  -2    3.65    0.51
  -9   9   2    4.34    0.51
  -7  -9   2   11.21    0.71
  -7  -9   2   10.45    0.49
   7  -9  -2   10.53    0.66
   7  -9  -2   11.23    0.64
   7   9  -2   10.29    0.71
   7   9  -2   10.59    0.58
   7   9  -2   10.93    0.50
  -7   9   2   11.04    0.60
   5  -9  -2   40.89    1.60
  -5  -9   2   42.49    1.52
  -5  -9   2   43.05    1.66
   5   9  -2   40.91    1.67
   5   9  -2   42.89    1.58
  -5   9   2   41.62    1.59
   5   9  -2   44.59    1.53
  -3  -9   2   72.60    2.80
  -3  -9   2   72.74    2.76
  -3  -9   2   87.74    2.88
   3  -9  -2   69.68    2.79
  -3   9   2   85.00    2.83
   3   9  -2   88.61    2.88
   3   9  -2   71.83    2.76
   3   9  -2   80.66    2.81
  -1  -9   2   46.45    1.71
   1  -9  -2   48.08    1.72
  -1  -9   2   51.60    1.84
   1  -9  -2   48.99    1.72
  -1  -9   2   48.90    1.76
   1  -9  -2   49.80    1.79
   1   9  -2   47.07    1.81
   1   9  -2   47.47    1.76
   1   9  -2   45.48    1.71
  -1   9   2   45.25    1.78
  -1  -9  -2   27.56    0.99
   1  -9   2   28.42    1.08
   1  -9   2   26.06    1.14
  -1  -9  -2   28.10    1.13
   1  -9   2   26.83    1.04
  -1  -9  -2   26.71    0.99
  -1   9  -2   26.76    1.13
  -1   9  -2   28.14    1.08
   1   9   2   28.27    1.13
  -1   9  -2   27.55    1.04
   3  -9   2   22.82    1.00
   3  -9   2   21.96    0.91
   3  -9   2   20.63    0.88
  -3  -9  -2   21.30    0.97
   3   9   2   20.39    0.98
  -3   9  -2   24.09    0.97
  -3   9  -2   21.35    0.89
   5  -9   2    5.94    0.47
  -5  -9  -2    5.81    0.56
   5  -9   2    5.66    0.46
  -5  -9  -2    6.69    0.43
  -5   9  -2    6.19    0.47
  -5   9  -2    5.94    0.56
   7  -9   2   11.59    0.63
  -7  -9  -2   11.60    0.56
   7  -9   2   12.30    0.77
   7  -9   2   11.71    0.69
  -7  -9  -2   12.53    0.79
   7   9   2   12.32    0.46
  -7   9  -2   12.77    0.75
   7   9   2   12.36    0.78
   7   9   2   12.29    0.48
   9  -9   2   12.87    0.78
   9  -9   2   12.69    0.68
  -9  -9  -2   11.82    0.59
   9  -9   2   13.10    0.84
  -9  -9  -2   13.49    0.89
   9   9   2   12.42    0.56
  -9   9  -2   12.14    0.82
   9   9   2   12.08    0.88
   9   9   2   13.08    0.53
  11  -9   2    5.83    0.53
  11  -9   2    5.20    0.78
  11  -9   2    5.27    0.69
  11   9   2    4.80    0.45
 -11   9  -2    4.94    0.85
  11   9   2    4.69    0.39
  11   9   2    6.48    0.89
  13  -9   2    1.96    0.49
  13  -9   2    0.89    0.30
  13  -9   2    1.93    0.45
  13  -9   2    1.20    0.49
  13   9   2    0.84    0.26
  13   9   2    1.32    0.62
  13   9   2    0.57    0.31
  15  -9   2    0.91    0.52
  15  -9   2    1.35    0.50
  15  -9   2    0.62    0.55
  15   9   2    0.22    0.36
  15   9   2    0.54    0.31
  15   9   2    0.63    0.69
  17  -9   2   -0.17    0.56
  17  -9   2    0.77    0.55
  17  -9   2   -0.18    0.68
  17   9   2   -0.24    0.40
  17   9   2    0.82    0.82
  16 -10  -2   -0.22    0.50
  16 -10  -2    0.25    0.56
  16 -10  -2    0.51    0.50
  16 -10  -2    0.02    0.38
  16  10  -2   -0.18    0.47
  16  10  -2    0.21    0.72
  14 -10  -2    0.72    0.46
  14 -10  -2    0.00    0.47
  14 -10  -2    1.29    0.46
  14  10  -2    0.95    0.31
  14  10  -2   -0.08    0.63
  12 -10  -2    3.13    0.47
 -12 -10   2    3.15    0.56
  12 -10  -2    5.11    0.74
  12 -10  -2    3.53    0.49
  12  10  -2    3.77    0.78
  12  10  -2    3.71    0.45
  10 -10  -2    2.34    0.64
  10 -10  -2    4.52    0.62
 -10 -10   2    4.80    0.72
 -10 -10   2    3.70    0.42
  10 -10  -2    4.04    0.65
  10  10  -2    4.15    0.49
  10  10  -2    4.23    0.78
  10  10  -2    4.80    0.40
 -10  10   2    4.31    0.56
   8 -10  -2    5.60    0.53
  -8 -10   2    5.15    0.37
   8 -10  -2    5.16    0.63
   8 -10  -2    5.76    0.53
  -8 -10   2    5.34    0.66
   8  10  -2    5.61    0.38
  -8  10   2    5.89    0.52
   8  10  -2    6.96    0.50
   8  10  -2    5.22    0.70
  -6 -10   2   12.99    0.75
   6 -10  -2   12.83    0.74
  -6 -10   2   13.10    0.55
   6 -10  -2   11.81    0.66
   6 -10  -2   12.59    0.67
  -6  10   2   12.35    0.65
   6  10  -2   12.21    0.81
   6  10  -2   13.25    0.55
   6  10  -2   13.22    0.64
   4 -10  -2   13.53    0.67
   4 -10  -2   13.70    0.66
   4 -10  -2   13.21    0.75
  -4 -10   2   13.05    0.57
  -4 -10   2   14.57    0.77
  -4 -10   2   14.47    0.66
  -4  10   2   14.89    0.72
   4  10  -2   15.08    0.69
   4  10  -2   13.82    0.58
   4  10  -2   15.51    0.86
  -2 -10   2   51.90    1.87
  -2 -10   2   49.17    1.81
   2 -10  -2   51.03    1.85
   2 -10  -2   50.94    1.85
  -2 -10   2   51.87    1.94
   2  10  -2   48.65    1.82
   2  10  -2   50.53    1.94
   2  10  -2   52.20    1.88
  -2  10   2   51.48    1.91
   0 -10  -2  127.30    4.30
   0 -10  -2  126.05    4.29
   0 -10   2  124.70    4.35
   0 -10  -2  123.14    4.38
   0 -10   2  120.36    4.30
   0 -10   2  129.94    4.41
   0  10  -2  120.85    4.31
   0  10   2  118.13    4.37
   0  10  -2  119.64    4.34
   0  10  -2  121.63    4.38
  -2 -10  -2   24.84    0.91
   2 -10   2   26.04    1.05
  -2 -10  -2   26.51    1.10
   2 -10   2   25.95    1.00
   2 -10   2   25.34    1.11
  -2 -10  -2   23.09    0.90
   2  10   2   26.37    1.10
  -2  10  -2   26.50    1.11
  -2  10  -2   25.75    1.00
   4 -10   2    4.19    0.45
   4 -10   2    4.70    0.40
  -4 -10  -2    3.82    0.52
  -4 -10  -2    3.10    0.31
  -4  10  -2    4.53    0.41
  -4  10  -2    4.31    0.53
   4  10   2    2.96    0.55
   6 -10   2   20.72    0.92
  -6 -10  -2   20.32    1.00
  -6 -10  -2   19.59    0.86
   6 -10   2   20.59    0.91
   6 -10   2   21.83    1.02
  -6  10  -2   21.27    0.98
   6  10   2   20.70    1.04
   8 -10   2   20.32    0.96
   8 -10   2   20.35    1.04
   8 -10   2   18.91    0.89
  -8 -10  -2   16.70    0.97
  -8 -10  -2   18.92    1.03
  -8  10  -2   20.04    1.00
   8  10   2   20.03    1.22
   8  10   2   19.48    0.73
   8  10   2   19.96    0.72
 -10 -10  -2    6.67    0.82
  10 -10   2    7.20    0.59
  10 -10   2    6.75    0.70
  10 -10   2    8.34    0.81
  10  10   2    8.19    1.35
  10  10   2    6.99    0.43
 -10  10  -2    7.65    0.74
  10  10   2    6.98    0.39
  12 -10   2    1.61    0.34
  12 -10   2    1.61    0.48
  12 -10   2    1.59    0.44
  12  10   2    1.82    0.60
  12  10   2    1.54    0.24
  12  10   2    1.96    0.29
 -12  10  -2    1.80    0.48
  14 -10   2    0.33    0.48
  14 -10   2    0.71    0.55
  14 -10   2    0.28    0.30
  14 -10   2    1.27    0.49
  14  10   2    1.01    0.66
  14  10   2    0.54    0.27
  14  10   2    0.38    0.32
  16 -10   2    0.34    0.54
  16 -10   2    1.03    0.56
  16 -10   2   -0.41    0.62
  16  10   2   -0.31    0.53
  16  10   2    0.68    0.77
  16  10   2   -0.31    0.31
  17  11  -2    0.08    0.43
  15 -11  -2    0.31    0.51
  15 -11  -2   -0.20    0.47
  15 -11  -2   -0.93    0.52
  15  11  -2    1.34    0.70
  15  11  -2    0.02    0.33
  13 -11  -2    0.74    0.44
  13 -11  -2    1.00    0.44
 -13 -11   2    0.67    0.53
  13 -11  -2    0.27    0.48
  13  11  -2    1.64    0.30
  13  11  -2    1.19    0.63
  11 -11  -2    3.19    0.44
 -11 -11   2    3.47    0.56
 -11 -11   2    3.21    0.44
  11 -11  -2    3.70    0.47
  11  11  -2    4.42    0.43
  11  11  -2    1.08    1.06
 -11  11   2    4.35    0.61
   9 -11  -2    6.18    0.70
  -9 -11   2    7.66    0.77
   9 -11  -2    7.62    0.63
  -9 -11   2    6.96    0.44
   9 -11  -2    6.64    0.69
   9  11  -2    7.74    0.44
  -9  11   2    7.25    0.60
   9  11  -2    8.22    0.83
  -7 -11   2    5.76    0.62
   7 -11  -2    5.69    0.65
   7 -11  -2    5.26    0.53
  -7 -11   2    5.40    0.35
   7 -11  -2    6.24    0.56
   7  11  -2    6.19    0.37
   7  11  -2    7.38    0.52
   7  11  -2    4.91    0.66
  -7  11   2    5.30    0.52
   5 -11  -2   11.79    0.62
  -5 -11   2   11.50    0.49
   5 -11  -2   11.17    0.72
  -5 -11   2   10.88    0.71
   5 -11  -2   11.58    0.61
   5  11  -2   11.02    0.62
   5  11  -2   11.84    0.50
  -5  11   2   11.29    0.64
   5  11  -2   10.69    0.78
   3 -11  -2   18.13    0.81
   3 -11  -2   21.06    0.82
   3 -11  -2   17.74    0.92
  -3 -11   2   20.12    0.75
  -3 -11   2   18.37    0.93
  -3 -11   2   19.04    0.83
   3  11  -2   20.58    0.75
   3  11  -2   17.88    0.84
   1 -11  -2   55.95    2.08
  -1 -11   2   58.07    2.14
  -1 -11   2   56.15    2.07
   1 -11  -2   59.41    2.08
  -1 -11   2   58.44    2.21
   1 -11  -2   58.56    2.17
   1  11  -2   55.64    2.07
   1  11  -2   56.27    2.13
  -1  11   2   64.40    2.18
  -1 -11  -2   69.59    2.53
  -1 -11  -2   70.50    2.66
   1 -11   2   67.74    2.57
   1 -11   2   74.41    2.63
  -1 -11  -2   66.47    2.53
   1  11   2   80.82    2.68
  -1  11  -2   69.00    2.57
  -1  11  -2   80.07    2.68
   3 -11   2    6.76    0.46
   3 -11   2    7.85    0.54
  -3 -11  -2    6.83    0.60
   3  11   2    5.75    0.62
  -3  11  -2    8.34    0.48
  -3  11  -2    7.04    0.61
   5 -11   2   14.26    0.72
   5 -11   2   14.39    0.72
   5 -11   2   14.21    0.84
  -5 -11  -2   13.79    0.82
  -5 -11  -2   13.22    0.67
  -5  11  -2   14.01    0.71
  -5  11  -2   14.43    0.79
   5  11   2   13.92    0.85
  -7 -11  -2   18.31    0.82
  -7 -11  -2   18.56    1.00
   7 -11   2   18.77    1.22
   7 -11   2   18.71    0.90
   7 -11   2   20.53    1.03
  -7  11  -2   19.49    0.98
  -9 -11  -2    9.57    0.84
   9 -11   2    7.84    0.67
   9 -11   2    8.99    0.82
  -9 -11  -2    8.76    0.54
   9 -11   2    8.77    0.65
  -9  11  -2    8.64    0.77
   9  11   2   10.26    1.34
   9  11   2    8.58    0.40
   9  11   2    9.12    0.39
 -11 -11  -2    2.30    0.54
  11 -11   2    2.72    0.38
  11 -11   2    1.68    0.42
  11 -11   2    2.54    0.52
  11  11   2    2.51    0.34
  11  11   2    2.61    0.61
  11  11   2    1.94    0.30
 -11  11  -2    2.51    0.48
  13 -11   2    0.55    0.66
  13 -11   2    0.44    0.43
  13 -11   2    0.63    0.44
  13 -11   2    0.67    0.34
 -13  11  -2   -0.41    0.46
  13  11   2    0.54    0.23
  13  11   2    0.42    0.27
  13  11   2    1.08    0.64
  15 -11   2   -0.21    0.48
  15 -11   2    0.70    0.61
  15 -11   2    1.47    0.53
  15  11   2    0.01    0.32
  15  11   2    0.00    0.27
  15  11   2    0.97    0.74
  17 -11   2    0.26    0.71
  17 -11   2    0.46    0.75
  17  11   2    0.49    0.54
  17  11   2    1.96    0.88
  17  11   2   -0.06    0.35
  16 -12  -2    0.65    0.43
  16 -12  -2    1.54    0.82
  16 -12  -2    0.78    0.53
  16  12  -2    0.92    0.38
  16  12  -2    2.39    0.80
 -14 -12   2    0.10    0.58
  14 -12  -2    0.55    0.50
  14 -12  -2   -0.03    0.44
  14  12  -2    1.03    0.69
  14  12  -2    0.85    0.31
  12 -12  -2    2.40    0.48
 -12 -12   2    1.62    0.55
  12 -12  -2    1.64    0.42
  12 -12  -2    0.68    0.54
  12  12  -2    1.33    0.61
 -12  12   2    1.35    0.41
  12  12  -2    1.55    0.28
 -10 -12   2    5.19    0.43
 -10 -12   2    5.95    0.82
  10 -12  -2    4.00    0.77
  10 -12  -2    5.05    0.65
  10 -12  -2    6.91    0.68
  10  12  -2    5.77    0.44
 -10  12   2    5.34    0.62
  10  12  -2    6.02    1.16
  -8 -12   2    8.05    0.45
   8 -12  -2    8.28    0.63
  -8 -12   2    8.88    0.78
   8 -12  -2    8.69    0.62
   8  12  -2    8.36    0.80
  -8  12   2    8.73    0.64
   8  12  -2    8.78    0.62
   8  12  -2    8.61    0.46
   6 -12  -2    3.14    0.46
   6 -12  -2    2.34    0.32
   6 -12  -2    2.80    0.35
  -6 -12   2    2.30    0.27
  -6 -12   2    2.11    0.41
  -6  12   2    2.43    0.34
   6  12  -2    2.63    0.34
   6  12  -2    2.60    0.29
   6  12  -2    2.50    0.46
  -4 -12   2   24.81    1.13
   4 -12  -2   24.23    1.01
  -4 -12   2   24.06    0.92
   4 -12  -2   23.99    1.01
  -4 -12   2   24.60    1.01
   4 -12  -2   25.04    1.11
   4  12  -2   23.94    1.03
  -4  12   2   23.91    1.05
   4  12  -2   24.67    0.93
   4  12  -2   24.62    1.15
   2 -12  -2   56.46    2.06
  -2 -12   2   58.77    2.18
   2 -12  -2   59.36    2.15
  -2 -12   2   56.60    2.03
   2 -12  -2   56.89    2.06
  -2 -12   2   56.96    2.10
   2  12  -2   53.63    2.17
   2  12  -2   57.68    2.10
  -2  12   2   54.68    2.13
   2  12  -2   56.51    2.03
   0 -12  -2    9.55    0.67
   0 -12  -2   10.32    0.46
   0 -12  -2   10.24    0.47
   0 -12   2    9.99    0.60
   0 -12   2    9.36    0.49
   0  12   2   10.92    0.73
   0  12  -2   10.28    0.50
   2 -12   2   18.41    0.96
   2 -12   2   18.55    0.78
   2 -12   2   19.41    0.85
  -2 -12  -2   18.90    0.91
  -2 -12  -2   16.78    0.67
  -2 -12  -2   17.77    0.68
  -2  12  -2   18.36    0.78
  -2  12  -2   18.08    0.91
   2  12   2   18.41    0.93
  -4 -12  -2   26.16    1.19
   4 -12   2   27.23    1.13
  -4 -12  -2   25.45    1.10
   4 -12   2   26.57    1.09
   4 -12   2   27.44    1.21
  -4  12  -2   27.10    1.10
  -4  12  -2   26.27    1.17
   4  12   2   27.21    1.20
   6 -12   2    9.91    0.63
   6 -12   2    8.71    0.77
  -6 -12  -2    8.91    0.56
  -6 -12  -2    8.31    0.71
   6  12   2    7.35    1.11
  -6  12  -2    9.91    0.73
   8 -12   2    7.71    0.91
   8 -12   2    7.05    0.64
   8 -12   2    9.26    0.82
  -8 -12  -2    7.53    0.75
  -8 -12  -2    7.55    0.52
  -8  12  -2    8.38    0.75
   8  12   2    7.22    0.84
  10 -12   2    4.77    0.81
  10 -12   2    4.83    0.62
  10 -12   2    4.10    0.48
 -10 -12  -2    6.07    0.80
 -10  12  -2    5.25    0.74
  10  12   2    5.19    0.88
  10  12   2    4.58    0.30
  10  12   2    4.78    0.29
  12 -12   2    0.55    0.36
 -12 -12  -2    0.97    0.54
  12 -12   2    1.16    0.52
  12 -12   2   -0.28    0.40
  12  12   2    1.36    0.23
  12  12   2    0.13    0.58
 -12  12  -2    1.30    0.52
  12  12   2    0.74    0.20
  14 -12   2    0.35    0.48
  14 -12   2    0.67    0.48
  14 -12   2   -0.35    0.56
  14 -12   2   -0.18    0.36
  14  12   2   -0.01    0.23
  14  12   2    0.39    0.68
  14  12   2    0.25    0.26
  16 -12   2    0.22    0.68
  16 -12   2    1.29    0.56
  16 -12   2    0.13    0.60
  16  12   2    0.20    0.34
  16  12   2   -0.06    0.29
  16  12   2    1.26    0.83
  15 -13  -2   -0.51    0.44
  15 -13  -2    0.47    0.54
 -15 -13   2    0.10    0.64
  15 -13  -2   -0.74    0.69
  15 -13  -2    1.06    0.44
  15  13  -2    0.38    0.34
  15  13  -2    1.07    0.82
  13 -13  -2    0.98    0.45
  13 -13  -2    0.75    0.42
  13 -13  -2    0.80    0.60
 -13 -13   2    0.88    0.56
 -13  13   2    0.85    0.42
  13  13  -2    1.45    0.72
  13  13  -2    1.00    0.29
  11 -13  -2    3.10    0.48
 -11 -13   2    3.40    0.58
  11 -13  -2    3.44    0.61
  11 -13  -2    3.11    0.45
 -11 -13   2    2.50    0.30
  11  13  -2    2.75    0.63
  11  13  -2    3.80    0.42
 -11  13   2    2.77    0.44
  -9 -13   2    2.47    0.51
   9 -13  -2    2.65    0.44
   9 -13  -2    3.08    0.44
   9 -13  -2    3.99    0.58
  -9 -13   2    2.74    0.34
   9  13  -2    2.63    0.27
   9  13  -2    1.94    0.95
  -9  13   2    3.07    0.41
   7 -13  -2    5.29    0.54
  -7 -13   2    4.44    0.33
   7 -13  -2    4.93    0.55
  -7 -13   2    4.61    0.71
   7 -13  -2    5.29    0.60
   7  13  -2    3.38    0.59
  -7  13   2    4.65    0.56
   7  13  -2    4.31    0.35
   5 -13  -2    6.80    0.52
  -5 -13   2    6.16    0.70
   5 -13  -2    7.39    0.71
   5 -13  -2    7.18    0.53
  -5 -13   2    6.80    0.36
  -5 -13   2    6.27    0.52
   5  13  -2    7.01    0.38
  -5  13   2    6.28    0.59
   5  13  -2    6.32    0.77
   3 -13  -2   19.66    0.94
  -3 -13   2   17.76    0.74
  -3 -13   2   18.51    0.86
   3 -13  -2   18.85    0.82
   3 -13  -2   19.13    0.83
  -3 -13   2   18.40    0.96
  -3  13   2   19.41    0.95
   3  13  -2   18.58    0.99
   3  13  -2   18.20    0.75
  -1 -13   2   49.88    1.94
  -1 -13   2   47.26    1.77
   1 -13  -2   49.75    1.79
   1 -13  -2   50.75    1.78
   1 -13  -2   51.03    1.91
  -1 -13   2   50.64    1.86
  -1  13   2   46.77    1.90
   1  13  -2   45.86    1.91
   1  13  -2   48.73    1.78
  -1 -13  -2   34.86    1.28
  -1 -13  -2   35.74    1.29
  -1 -13  -2   35.68    1.46
   1 -13   2   35.46    1.34
   1 -13   2   35.13    1.49
   1  13   2   34.81    1.47
  -1  13  -2   36.70    1.34
  -1  13  -2   34.83    1.47
   3 -13   2   11.70    0.69
  -3 -13  -2   10.90    0.72
  -3 -13  -2   10.55    0.66
   3 -13   2   11.23    0.85
   3 -13   2   10.85    0.60
  -3  13  -2   11.65    0.61
  -3  13  -2   11.32    0.76
   3  13   2   11.76    0.74
   5 -13   2   10.23    0.84
   5 -13   2    9.93    0.69
  -5 -13  -2   10.27    0.75
   5 -13   2   10.40    0.62
  -5 -13  -2    9.91    0.63
  -5  13  -2   11.13    0.64
  -5  13  -2    9.86    0.77
  -7 -13  -2    9.92    0.62
  -7 -13  -2   10.22    0.82
   7 -13   2   11.29    0.73
   7 -13   2   11.53    0.70
  -7  13  -2   11.60    0.81
   7  13   2    9.49    0.86
  -9 -13  -2    5.56    0.52
   9 -13   2    6.23    0.66
  -9 -13  -2    7.36    0.88
   9 -13   2    6.34    0.86
   9 -13   2    7.02    0.67
  -9  13  -2    7.43    0.78
   9  13   2    6.62    0.86
  11 -13   2    1.06    0.42
  11 -13   2    2.01    0.54
 -11 -13  -2    2.10    0.54
  11 -13   2    1.63    0.42
 -11  13  -2    1.76    0.83
  11  13   2    1.91    0.23
  11  13   2    1.65    0.59
  11  13   2    1.92    0.25
  13 -13   2    0.82    0.57
 -13 -13  -2    1.19    0.59
  13 -13   2    1.37    0.40
  13 -13   2    1.35    0.50
  13 -13   2    0.24    0.45
  13  13   2    1.02    0.21
  13  13   2    0.49    0.22
 -13  13  -2    0.96    0.50
  13  13   2    1.16    0.67
  15 -13   2    0.42    0.39
  15 -13   2   -0.89    0.63
  15 -13   2   -0.74    0.53
  15 -13   2    0.53    0.57
  15  13   2    0.01    0.25
  15  13   2   -0.38    0.77
  15  13   2    0.12    0.27
  16 -14  -2    0.09    0.52
  16  14  -2   -0.12    0.38
  16  14  -2    2.23    0.88
  14 -14  -2    0.78    0.45
  14 -14  -2    0.29    0.46
 -14 -14   2    0.36    0.63
  14 -14  -2   -1.33    0.68
  14 -14  -2    1.15    0.50
  14  14  -2    1.57    0.76
  14  14  -2    1.00    0.31
  12 -14  -2    1.26    0.66
  12 -14  -2    1.27    0.48
 -12 -14   2    1.34    0.58
  12 -14  -2    1.63    0.47
  12  14  -2    1.47    0.28
  12  14  -2    1.42    0.66
 -12  14   2    1.49    0.42
  10 -14  -2    2.82    0.47
  10 -14  -2    3.17    0.44
 -10 -14   2    2.82    0.37
 -10 -14   2    3.36    0.57
 -10  14   2    2.72    0.43
  10  14  -2    1.56    0.65
  10  14  -2    3.54    0.39
  -8 -14   2    3.20    0.52
  -8 -14   2    2.73    0.31
   8 -14  -2    2.75    0.41
   8 -14  -2    3.74    0.58
   8 -14  -2    2.43    0.39
   8  14  -2    4.04    0.66
  -8  14   2    2.82    0.40
   8  14  -2    3.52    0.35
  -6 -14   2    6.82    0.38
  -6 -14   2    6.31    0.74
   6 -14  -2    5.33    0.76
   6 -14  -2    7.70    0.57
   6 -14  -2    6.99    0.66
  -6  14   2    5.85    0.61
   6  14  -2    6.36    0.39
   6  14  -2    4.57    0.86
   4 -14  -2   11.70    0.82
  -4 -14   2   10.83    0.66
   4 -14  -2   11.87    0.64
   4 -14  -2   11.89    0.63
  -4 -14   2   11.18    0.78
  -4 -14   2   10.86    0.51
  -4  14   2   11.16    0.74
   4  14  -2   10.69    0.52
   2 -14  -2   22.92    0.93
  -2 -14   2   22.65    1.01
   2 -14  -2   23.66    0.93
  -2 -14   2   22.22    0.88
  -2 -14   2   24.09    1.11
   2 -14  -2   23.82    1.09
   2  14  -2   20.59    1.15
  -2  14   2   21.67    1.09
   2  14  -2   22.46    0.89
   0 -14  -2   21.52    0.84
   0 -14   2   20.91    0.86
   0 -14  -2   21.87    1.03
   0 -14   2   21.54    1.10
   0 -14  -2   21.25    0.84
   0 -14   2   21.93    0.97
   0  14  -2   21.19    0.87
   0  14   2   20.58    1.02
   0  14  -2   21.05    1.08
   2 -14   2   19.95    0.84
  -2 -14  -2   19.59    1.00
   2 -14   2   20.45    1.09
  -2 -14  -2   20.05    0.74
  -2 -14  -2   18.27    0.73
  -2 -14  -2   19.42    0.93
   2  14   2   20.13    1.02
  -2  14  -2   20.18    0.86
  -2  14  -2   18.89    1.00
  -4 -14  -2    7.91    0.69
   4 -14   2    9.16    0.57
  -4 -14  -2    8.01    0.62
   4 -14   2    8.56    0.65
   4 -14   2    7.66    0.85
  -4  14  -2    8.82    0.58
  -4  14  -2    7.69    0.70
   4  14   2    8.47    0.96
   6 -14   2   11.25    0.68
  -6 -14  -2   10.01    0.83
  -6 -14  -2   10.45    0.65
   6 -14   2   11.76    0.74
  -6  14  -2   11.06    0.96
   6  14   2    8.15    0.84
   8 -14   2    7.15    0.68
   8 -14   2    5.77    0.85
  -8 -14  -2    6.24    0.55
   8 -14   2    6.68    0.68
  -8 -14  -2    6.28    0.81
   8  14   2    6.43    0.83
  -8  14  -2    6.93    0.78
  10 -14   2    3.15    0.45
  10 -14   2    2.93    0.48
 -10 -14  -2    2.72    0.34
 -10 -14  -2    2.33    0.55
  10  14   2    2.42    0.60
 -12 -14  -2    0.94    0.56
  12 -14   2    0.80    0.41
  12 -14   2    0.89    0.57
  12 -14   2    0.49    0.43
 -12  14  -2    0.86    0.49
  12  14   2    0.84    0.64
  14 -14   2    0.50    0.51
  14 -14   2   -1.03    0.61
  14 -14   2   -0.14    0.48
  14 -14   2    0.11    0.41
 -14  14  -2    0.35    0.52
  14  14   2    0.15    0.21
  14  14   2    0.92    0.70
  14  14   2   -0.15    0.20
  16 -14   2   -0.18    0.74
  16  14   2    2.28    0.87
  16  14   2    0.10    0.35
  15 -15  -2   -0.35    0.55
  15 -15  -2    0.69    0.51
 -15 -15   2   -0.47    0.70
  15  15  -2    2.80    0.88
  15  15  -2    0.67    0.34
  13 -15  -2    1.14    0.50
  13 -15  -2    1.33    0.52
 -13 -15   2    1.78    0.65
  13 -15  -2    0.89    0.70
  13 -15  -2    1.87    0.45
  13  15  -2    1.63    0.31
 -13  15   2    0.59    0.38
  13  15  -2    2.83    0.78
  11 -15  -2    0.66    0.40
 -11 -15   2    0.79    0.56
  11 -15  -2    1.81    0.65
  11 -15  -2    1.02    0.45
  11  15  -2    1.15    0.26
 -11  15   2    0.96    0.42
  11  15  -2    0.91    0.64
   9 -15  -2    2.12    0.41
   9 -15  -2    1.69    0.68
  -9 -15   2    1.58    0.53
   9 -15  -2    2.87    0.44
  -9 -15   2    2.21    0.32
  -9  15   2    1.89    0.41
   9  15  -2    2.17    0.25
   7 -15  -2    4.74    0.57
   7 -15  -2    4.23    0.60
  -7 -15   2    3.89    0.56
  -7 -15   2    4.03    0.32
   7  15  -2    3.27    0.35
  -7  15   2    3.75    0.65
   7  15  -2    4.12    0.63
   5 -15  -2    6.80    0.54
   5 -15  -2    6.57    0.56
  -5 -15   2    6.69    0.74
  -5 -15   2    6.26    0.76
   5 -15  -2    4.79    0.77
  -5 -15   2    6.42    0.37
   5  15  -2    7.30    0.84
   5  15  -2    5.97    0.39
  -5  15   2    5.99    0.68
  -3 -15   2   15.02    0.66
   3 -15  -2   15.85    0.75
  -3 -15   2   14.74    0.81
   3 -15  -2   15.86    0.76
  -3 -15   2   15.53    0.95
   3 -15  -2   17.56    0.94
   3  15  -2   14.44    0.67
   3  15  -2   15.13    0.98
  -3  15   2   18.51    0.95
   1 -15  -2   27.45    1.22
  -1 -15   2   25.28    1.01
  -1 -15   2   26.51    1.14
   1 -15  -2   25.04    1.02
   1 -15  -2   26.17    1.01
  -1 -15   2   27.49    1.24
   1  15  -2   24.54    1.01
  -1  15   2   23.60    1.21
  -1 -15  -2   19.30    0.75
   1 -15   2   19.68    1.06
  -1 -15  -2   18.40    0.74
  -1 -15  -2   19.03    0.98
   1 -15   2   20.02    0.94
   1 -15   2   19.36    0.83
  -1  15  -2   17.33    1.13
  -1  15  -2   19.50    0.84
   1  15   2   18.07    1.03
   3 -15   2   18.03    0.91
  -3 -15  -2   16.84    0.95
  -3 -15  -2   17.00    0.64
   3 -15   2   18.49    1.06
   3 -15   2   18.52    0.83
  -3 -15  -2   17.91    0.91
  -3  15  -2   17.65    0.83
  -3  15  -2   16.40    1.31
   3  15   2   18.07    1.01
   5 -15   2   13.95    0.74
   5 -15   2   12.22    0.96
  -5 -15  -2   11.91    0.86
   5 -15   2   11.24    0.78
  -5 -15  -2   11.74    0.87
   5  15   2    9.43    0.97
  -5  15  -2   12.12    0.88
   7 -15   2    6.91    0.71
   7 -15   2    5.32    0.88
  -7 -15  -2    5.82    0.78
  -7 -15  -2    5.36    0.58
   7 -15   2    6.90    0.64
  -7  15  -2    6.20    0.79
  -9 -15  -2    3.88    0.59
   9 -15   2    5.15    0.71
   9 -15   2    5.08    0.52
  -9 -15  -2    4.06    0.53
   9  15   2    2.91    0.64
  -9  15  -2    4.19    0.99
  11 -15   2    1.02    0.44
  11 -15   2    1.40    0.45
 -11 -15  -2    1.98    0.58
  11 -15   2    1.66    0.61
  11  15   2    2.02    0.64
 -11  15  -2    1.97    0.53
  13 -15   2   -0.74    0.60
  13 -15   2    0.44    0.43
 -13 -15  -2    0.37    0.60
  13 -15   2   -0.28    0.46
  13 -15   2    0.88    0.49
  13  15   2    1.49    0.69
 -13  15  -2    0.78    0.53
  15 -15   2    0.63    0.46
  15 -15   2    0.44    0.62
  15  15   2    2.22    0.82
 -15  15  -2   -0.19    0.58
  14 -16  -2    0.71    0.55
  14 -16  -2    0.04    0.48
  14 -16  -2    0.18    0.77
 -14 -16   2    1.86    0.69
  14 -16  -2    0.31    0.49
  14  16  -2    0.15    0.30
  14  16  -2    2.22    0.85
 -14  16   2    0.23    0.38
  12 -16  -2    2.02    0.51
  12 -16  -2    2.74    0.70
  12 -16  -2    2.44    0.49
 -12 -16   2    2.09    0.63
  12 -16  -2    1.57    0.48
  12  16  -2    3.50    0.76
  12  16  -2    3.29    0.45
 -12  16   2    2.42    0.49
  10 -16  -2    1.64    0.44
 -10 -16   2    1.25    0.56
  10 -16  -2    2.42    0.64
 -10 -16   2    1.47    0.23
  10 -16  -2    1.68    0.41
  10  16  -2    1.49    0.24
  10  16  -2    1.16    0.64
 -10  16   2    1.07    0.51
   8 -16  -2    1.44    0.39
   8 -16  -2    1.34    0.38
  -8 -16   2    1.22    0.52
  -8 -16   2    1.38    0.20
   8  16  -2    1.72    0.23
  -8  16   2    2.07    0.41
  -6 -16   2    7.29    0.72
   6 -16  -2    8.73    0.63
   6 -16  -2    8.61    0.91
   6 -16  -2    7.72    0.65
  -6 -16   2    7.92    0.43
   6  16  -2    7.63    0.45
   6  16  -2    8.60    0.92
  -6  16   2    7.33    0.76
  -4 -16   2   10.69    0.52
  -4 -16   2   10.86    0.87
   4 -16  -2   12.28    0.66
   4 -16  -2   10.79    0.66
   4 -16  -2   10.66    0.86
  -4 -16   2   10.94    0.71
  -4  16   2   11.11    0.83
   4  16  -2   10.72    0.54
  -2 -16   2   15.72    0.86
   2 -16  -2   16.31    0.75
  -2 -16   2   15.48    0.69
   2 -16  -2   17.85    0.97
   2 -16  -2   16.36    0.75
  -2 -16   2   15.55    0.98
   2  16  -2   15.14    0.71
   2  16  -2   19.03    1.07
   0 -16  -2   24.50    1.17
   0 -16   2   22.86    1.20
   0 -16  -2   22.89    0.92
   0 -16   2   23.94    0.95
   0 -16  -2   22.72    0.93
   0  16   2   19.51    1.49
   0  16  -2   22.55    0.96
   0  16  -2   26.98    1.26
  -2 -16  -2   11.05    0.84
  -2 -16  -2   13.26    0.51
  -2 -16  -2   11.94    0.50
   2 -16   2   12.33    0.66
  -2 -16  -2   11.89    0.78
   2 -16   2   12.54    0.80
   2 -16   2   11.78    1.01
  -2  16  -2   12.97    0.68
   2  16   2    9.39    0.92
  -2  16  -2   12.22    0.89
   4 -16   2    7.51    0.96
  -4 -16  -2    7.74    0.86
   4 -16   2    6.11    0.76
   4 -16   2    8.26    0.70
  -4 -16  -2    7.69    0.74
  -4  16  -2    8.51    0.61
  -4  16  -2    8.37    0.80
   6 -16   2    6.99    0.84
   6 -16   2    8.19    0.74
  -6 -16  -2    7.35    0.79
   6 -16   2    7.23    0.89
  -6  16  -2    7.81    0.83
   6  16   2    6.83    0.86
  -8 -16  -2    3.56    0.57
   8 -16   2    3.79    0.76
   8 -16   2    4.50    0.50
  -8 -16  -2    4.28    0.57
  -8  16  -2    4.80    0.82
   8  16   2    2.34    0.64
  10 -16   2    1.33    0.46
  10 -16   2    1.17    0.65
 -10 -16  -2    1.43    0.57
 -10 -16  -2    1.54    0.35
  10 -16   2    2.01    0.47
 -10  16  -2    2.26    0.55
  10  16   2    1.84    0.65
 -12 -16  -2    1.44    0.63
  12 -16   2    1.01    0.47
  12 -16   2    0.54    0.46
 -12  16  -2    0.77    0.53
  12  16   2    1.76    0.68
  14 -16   2    0.30    0.48
  14 -16   2   -0.75    0.74
 -14 -16  -2    0.26    0.72
  14 -16   2    1.27    0.57
  14 -16   2    1.27    0.54
 -14  16  -2    1.29    0.57
  14  16   2    1.27    0.76
 -13 -17   2    0.97    0.69
  13 -17  -2    1.96    0.79
  13 -17  -2    0.61    0.49
  13 -17  -2    0.48    0.50
  13 -17  -2    0.81    0.52
  13  17  -2    0.33    0.28
  13  17  -2    1.48    0.84
  11 -17  -2    3.21    0.53
 -11 -17   2    3.23    0.63
  11 -17  -2    2.88    0.48
  11 -17  -2    2.90    0.50
 -11  17   2    3.22    0.51
  11  17  -2    5.97    1.11
  11  17  -2    3.31    0.40
  -9 -17   2    2.35    0.60
  -9 -17   2    2.48    0.31
   9 -17  -2    2.40    0.45
   9 -17  -2    2.48    0.47
   9  17  -2    2.20    0.69
  -9  17   2    2.91    0.49
   9  17  -2    2.75    0.36
   7 -17  -2    1.26    0.38
  -7 -17   2    0.37    0.50
   7 -17  -2    0.72    0.63
  -7 -17   2    1.01    0.19
   7 -17  -2   -0.04    0.57
   7  17  -2    1.06    0.21
  -7  17   2    1.09    0.72
   5 -17  -2    8.60    0.64
  -5 -17   2    8.19    0.84
   5 -17  -2    9.28    0.62
  -5 -17   2    8.13    0.68
   5 -17  -2    9.08    0.86
  -5 -17   2    8.19    0.44
   5  17  -2    8.59    0.94
  -5  17   2    7.27    1.27
   5  17  -2    6.95    0.46
   3 -17  -2   11.94    0.64
  -3 -17   2   10.72    0.91
  -3 -17   2   10.78    0.75
   3 -17  -2   10.65    0.64
   3 -17  -2   10.91    0.86
  -3 -17   2   10.65    0.53
  -3  17   2   11.89    1.30
   3  17  -2   10.21    0.54
   3  17  -2    8.46    0.90
  -1 -17   2   10.41    0.78
  -1 -17   2   11.04    0.87
   1 -17  -2   11.45    0.59
  -1 -17   2   10.98    0.58
   1 -17  -2   11.13    0.84
   1 -17  -2   12.14    0.59
   1  17  -2   10.93    0.60
  -1 -17  -2   17.73    0.73
   1 -17   2   18.58    1.12
  -1 -17  -2   17.06    0.72
   1 -17   2   17.24    0.81
  -1 -17  -2   17.92    0.98
   1 -17   2   17.80    0.97
  -1 -17  -2   17.76    1.01
  -1  17  -2   17.80    0.82
   1  17   2   16.83    1.09
   3 -17   2   12.02    0.67
  -3 -17  -2   10.44    0.44
  -3 -17  -2   10.72    0.87
   3 -17   2   11.52    0.96
   3 -17   2   10.83    0.80
  -3 -17  -2   11.15    0.78
  -3 -17  -2   10.46    0.44
  -3  17  -2   10.84    0.99
   3  17   2   10.78    0.90
  -3  17  -2   11.61    0.67
  -5 -17  -2    7.29    0.82
   5 -17   2    7.92    0.74
   5 -17   2    8.47    0.77
  -5 -17  -2    7.50    0.72
   5 -17   2    8.35    1.04
   5  17   2    6.07    0.87
  -7 -17  -2    5.87    0.84
   7 -17   2    5.97    0.78
  -7 -17  -2    5.96    0.64
   7 -17   2    6.73    0.72
  -7  17  -2    6.31    0.85
   9 -17   2    3.47    0.51
   9 -17   2    3.06    0.52
  -9 -17  -2    2.90    0.40
  -9 -17  -2    3.04    0.57
   9 -17   2    4.28    0.75
  -9  17  -2    3.42    0.59
   9  17   2    2.69    0.64
  11 -17   2    0.64    0.48
  11 -17   2   -0.25    0.71
  11 -17   2    1.32    0.49
 -11 -17  -2    0.99    0.58
 -11  17  -2    0.97    0.54
  11  17   2    1.82    0.62
  13 -17   2    0.30    0.54
  13 -17   2   -0.68    0.77
  13 -17   2    0.04    0.51
 -13 -17  -2   -0.40    0.63
  13 -17   2    0.65    0.50
 -13  17  -2   -0.03    0.55
  13  17   2    0.90    0.73
  14 -18  -2    1.45    0.82
  14 -18  -2    0.41    0.58
 -14 -18   2    1.14    0.74
  14 -18  -2   -0.26    0.49
 -14  18   2    0.38    0.37
  14  18  -2    3.19    0.92
  12 -18  -2    1.74    0.51
 -12 -18   2    1.24    0.65
  12 -18  -2    1.42    0.48
  12 -18  -2    0.29    0.51
  12  18  -2    1.17    0.26
 -12  18   2    0.38    0.44
  12  18  -2    2.21    0.83
  10 -18  -2    2.20    0.48
 -10 -18   2    2.60    0.64
  10 -18  -2    2.35    0.46
  10 -18  -2    3.15    0.90
  10  18  -2    3.12    0.36
  10  18  -2    2.83    0.74
 -10  18   2    2.92    0.54
  -8 -18   2    1.87    0.54
  -8 -18   2    1.79    0.21
   8 -18  -2    1.42    0.40
   8 -18  -2    3.12    0.63
   8 -18  -2    1.49    0.43
   8  18  -2    2.32    0.34
   8  18  -2    1.07    0.66
  -8  18   2    1.91    0.47
   6 -18  -2    0.50    0.33
  -6 -18   2    0.37    0.18
  -6 -18   2    0.63    0.36
  -6 -18   2   -0.46    0.47
   6 -18  -2    0.19    0.34
  -6  18   2    0.08    0.44
   6  18  -2    2.09    0.74
   6  18  -2    0.27    0.20
   4 -18  -2   12.78    0.72
  -4 -18   2   10.83    0.79
  -4 -18   2   12.28    0.98
  -4 -18   2   11.64    0.56
   4 -18  -2   12.77    0.96
   4 -18  -2   12.04    1.05
  -4  18   2   13.33    0.95
   4  18  -2   10.97    0.59
   4  18  -2   11.33    1.10
  -2 -18   2   25.85    1.23
   2 -18  -2   27.73    1.10
   2 -18  -2   26.97    1.33
   2 -18  -2   26.85    1.10
  -2 -18   2   25.59    1.45
  -2 -18   2   26.07    1.05
   2 -18  -2   27.07    1.27
  -2  18   2   28.07    1.38
   2  18  -2   24.35    1.37
   2  18  -2   25.80    1.06
   0 -18  -2   13.47    0.91
   0 -18  -2   14.16    0.64
   0 -18   2   11.42    1.53
   0 -18  -2   14.33    0.97
   0 -18  -2   14.14    0.65
   0 -18   2   14.09    0.69
   0 -18   2   12.22    0.88
   0  18   2   12.38    1.54
   0  18  -2   14.17    1.07
   0  18  -2   13.78    0.70
  -2 -18  -2    7.46    0.39
  -2 -18  -2    6.72    0.76
   2 -18   2    8.44    1.12
  -2 -18  -2    7.52    0.40
   2 -18   2    8.77    0.57
   2 -18   2    7.67    0.76
  -2 -18  -2    7.01    1.20
  -2  18  -2    7.09    0.83
   2  18   2    6.16    0.86
  -2  18  -2    7.93    0.60
  -4 -18  -2    7.10    0.85
   4 -18   2    6.99    0.77
   4 -18   2    7.43    0.64
  -4 -18  -2    8.14    0.76
  -4  18  -2    7.55    0.83
   4  18   2    6.60    0.89
  -6 -18  -2    2.97    0.57
   6 -18   2    2.89    0.42
  -6 -18  -2    2.54    0.40
   6 -18   2    2.91    0.50
  -6  18  -2    3.10    0.58
   8 -18   2    4.68    0.82
   8 -18   2    3.63    0.48
   8 -18   2    3.72    0.54
  -8 -18  -2    3.66    0.64
  -8 -18  -2    3.61    0.47
  -8  18  -2    3.95    0.62
   8  18   2    3.20    0.68
  10 -18   2    4.51    0.86
 -10 -18  -2    3.45    0.68
 -10 -18  -2    2.64    0.41
  10 -18   2    2.81    0.51
  10 -18   2    2.74    0.54
  10  18   2    3.32    0.73
 -10  18  -2    3.66    0.63
  12 -18   2    1.29    0.54
  12 -18   2    1.53    0.52
 -12 -18  -2    2.20    0.64
  12 -18   2   -0.01    0.80
 -12  18  -2    1.59    0.59
  14 -18   2   -0.09    0.50
  14 -18   2    0.28    0.89
 -14 -18  -2    0.33    0.77
  14  18   2    1.17    1.17
 -14  18  -2    0.16    0.60
  13 -19  -2    0.01    0.49
 -13 -19   2    0.73    0.71
  13 -19  -2    0.98    0.68
  13 -19  -2    0.24    0.52
  13  19  -2    0.66    0.24
 -13  19   2   -0.12    0.35
  11 -19  -2    0.51    0.49
  11 -19  -2    0.46    0.48
  11 -19  -2    3.59    1.03
  11 -19  -2    1.50    0.50
 -11 -19   2    1.44    0.65
  11  19  -2    1.61    0.74
  11  19  -2    0.70    0.22
 -11  19   2    1.11    0.51
   9 -19  -2    2.12    0.48
  -9 -19   2    1.17    0.59
   9 -19  -2    0.97    0.42
   9 -19  -2    1.40    0.42
   9 -19  -2    1.56    0.68
  -9  19   2    1.48    0.60
   9  19  -2    0.26    0.72
   9  19  -2    1.01    0.23
  -7 -19   2    4.80    0.89
   7 -19  -2    5.86    0.66
   7 -19  -2    6.20    0.78
  -7 -19   2    4.52    0.34
   7 -19  -2    6.53    1.01
   7 -19  -2    4.38    0.67
   7  19  -2    4.38    0.78
   7  19  -2    4.33    0.38
  -5 -19   2    2.57    0.43
   5 -19  -2    4.86    0.75
  -5 -19   2    3.39    0.33
  -5 -19   2    2.44    0.59
   5 -19  -2    3.04    0.40
  -5  19   2    1.91    0.87
   5  19  -2    3.19    0.38
   3 -19  -2   13.98    0.93
  -3 -19   2   11.15    0.98
   3 -19  -2   13.37    0.73
  -3 -19   2   11.64    0.61
   3 -19  -2   13.96    0.73
  -3 -19   2   12.25    0.88
   3 -19  -2   14.26    0.99
   3  19  -2   13.67    1.11
   3  19  -2   12.18    0.65
  -1 -19   2   22.23    0.95
  -1 -19   2   22.70    1.15
  -1 -19   2   22.34    1.26
   1 -19  -2   22.45    1.19
   1 -19  -2   23.14    1.37
   1 -19  -2   23.15    0.95
   1 -19  -2   22.79    0.96
   1  19  -2   21.79    0.97
   1  19  -2   21.34    1.28
  -1 -19  -2    7.30    0.44
  -1 -19  -2    5.47    0.78
  -1 -19  -2    6.80    0.81
   1 -19   2    8.15    0.89
  -1 -19  -2    7.33    0.45
   1 -19   2    7.60    0.56
   1 -19   2    7.15    0.81
  -1  19  -2    7.37    0.94
  -1  19  -2    8.07    0.59
   1  19   2    7.56    0.98
  -3 -19  -2    1.42    0.48
  -3 -19  -2    1.49    0.20
   3 -19   2    1.49    0.35
  -3 -19  -2    0.96    0.41
  -3 -19  -2    1.36    0.15
   3 -19   2    1.49    0.60
   3 -19   2    1.23    0.47
   3  19   2    0.06    0.57
  -3  19  -2    2.78    0.56
   5 -19   2    1.86    0.41
  -5 -19  -2    0.92    0.42
  -5 -19  -2    1.11    0.53
   5 -19   2    0.78    0.69
   5 -19   2    0.84    0.45
  -5  19  -2    1.18    0.52
   5  19   2   -0.14    0.52
  -7 -19  -2    3.98    0.50
   7 -19   2    4.39    0.52
  -7 -19  -2    4.93    0.88
   7 -19   2    6.20    1.16
   7 -19   2    3.73    0.55
   7  19   2    5.22    0.90
  -7  19  -2    5.53    0.93
   9 -19   2    3.23    0.53
   9 -19   2    5.46    0.93
  -9 -19  -2    2.97    0.47
   9 -19   2    3.34    0.56
  -9 -19  -2    2.75    0.58
  -9  19  -2    2.75    0.61
   9  19   2    3.00    0.67
  11 -19   2    1.33    0.54
  11 -19   2    1.18    0.50
 -11 -19  -2    2.29    0.69
  11 -19   2    0.41    0.88
  11  19   2    2.44    0.72
 -11  19  -2    2.83    0.63
  13 -19   2    0.58    0.55
 -13 -19  -2    1.53    0.74
  13 -19   2    0.62    0.54
  13  19   2    3.20    0.85
 -13  19  -2    0.30    0.60
  12 -20  -2    0.45    0.54
 -12 -20   2    1.42    0.69
  12 -20  -2    0.67    0.51
  12 -20  -2    1.15    0.56
  12  20  -2    1.14    0.84
  12  20  -2    0.58    0.22
  10 -20  -2    1.76    0.48
  10 -20  -2    2.16    0.51
  10 -20  -2    2.09    0.52
 -10 -20   2    0.89    0.65
 -10  20   2    1.59    0.54
  10  20  -2    2.41    0.79
  10  20  -2    1.10    0.21
  -8 -20   2    1.39    0.59
   8 -20  -2    2.28    0.73
   8 -20  -2    2.65    0.46
   8 -20  -2    2.00    0.45
   8 -20  -2    2.54    0.48
   8  20  -2    1.78    0.24
  -8  20   2    2.04    0.54
   8  20  -2    1.77    0.74
   6 -20  -2    3.09    0.45
  -6 -20   2    2.89    0.47
  -6 -20   2    2.16    0.23
   6 -20  -2    2.94    0.42
   6 -20  -2    3.10    0.88
  -6 -20   2    2.99    0.63
   6 -20  -2    5.06    0.77
   6  20  -2    2.72    0.27
  -6  20   2    3.05    0.58
   6  20  -2    2.77    0.75
  -4 -20   2    2.58    0.55
  -4 -20   2    2.48    0.26
   4 -20  -2    4.03    0.55
   4 -20  -2    3.45    0.54
  -4 -20   2    2.00    0.43
   4 -20  -2    2.86    0.82
   4 -20  -2    2.46    0.38
   4  20  -2    2.77    0.71
  -4  20   2    2.71    0.53
   4  20  -2    2.88    0.41
   2 -20  -2    5.89    0.91
  -2 -20   2    6.92    0.82
   2 -20  -2    7.33    0.55
   2 -20  -2    7.09    0.84
  -2 -20   2    6.79    0.47
  -2 -20   2    5.82    0.72
   2 -20  -2    6.68    0.55
   2  20  -2    6.00    0.51
   0 -20   2    8.32    1.03
   0 -20  -2   11.51    0.61
   0 -20   2   11.42    0.92
   0 -20  -2   10.73    0.99
   0 -20   2   12.49    0.65
   0 -20  -2   11.80    0.92
   0 -20  -2   11.89    0.60
   0  20  -2   10.85    0.67
  -2 -20  -2    5.59    0.83
  -2 -20  -2    5.38    0.36
  -2 -20  -2    4.99    0.35
  -2 -20  -2    5.40    0.59
   2 -20   2    4.18    0.70
   2 -20   2    5.61    0.59
   2 -20   2    6.12    0.81
  -2  20  -2    4.29    0.61
  -2  20  -2    5.82    0.60
  -4 -20  -2    2.24    0.41
   4 -20   2    2.94    0.43
   4 -20   2    2.90    0.71
   4 -20   2    2.69    0.52
  -4 -20  -2    2.39    0.56
  -4  20  -2    3.21    0.62
   4  20   2    2.91    0.62
  -6 -20  -2    2.83    0.60
   6 -20   2    4.85    0.81
  -6 -20  -2    3.08    0.52
   6 -20   2    2.38    0.45
   6 -20   2    3.88    0.58
   6  20   2    3.08    0.61
  -6  20  -2    3.29    0.64
   8 -20   2    4.27    0.55
  -8 -20  -2    3.76    0.66
   8 -20   2    4.50    0.93
  -8 -20  -2    3.56    0.52
   8 -20   2    4.07    0.58
  -8  20  -2    3.91    0.68
   8  20   2    3.08    0.68
  10 -20   2    1.47    0.53
 -10 -20  -2    0.68    0.42
  10 -20   2    2.10    0.91
  10 -20   2    2.22    1.01
 -10 -20  -2    1.62    0.64
  10  20   2    1.57    0.65
 -10  20  -2    2.01    0.66
  12 -20   2    1.14    0.59
  12 -20   2   -1.86    0.95
  12 -20   2    0.57    0.55
 -12 -20  -2    0.76    0.69
  12 -20   2    0.48    0.56
  12  20   2    1.35    0.75
 -12  20  -2   -0.48    0.59
  11 -21  -2    0.67    0.56
  11 -21  -2    3.07    0.76
 -11 -21   2    1.94    0.75
  11 -21  -2    0.88    0.48
  11  21  -2    3.82    0.89
 -11  21   2    0.85    0.49
   9 -21  -2    3.91    0.73
   9 -21  -2    2.41    0.50
   9 -21  -2    2.25    0.46
  -9 -21   2    1.83    0.65
   9 -21  -2    2.05    0.50
   9  21  -2    2.21    0.81
   9  21  -2    2.35    0.34
  -9  21   2    1.50    0.57
  -7 -21   2    2.59    0.64
   7 -21  -2    2.06    0.44
   7 -21  -2    3.09    0.45
   7 -21  -2    2.38    0.49
   7 -21  -2    2.36    0.64
  -7  21   2    2.44    0.58
   7  21  -2    2.92    0.81
   7  21  -2    2.17    0.26
   5 -21  -2    1.70    0.67
  -5 -21   2    1.63    0.45
   5 -21  -2    2.46    0.51
   5 -21  -2    1.94    0.58
   5 -21  -2    1.74    0.38
  -5 -21   2    2.44    0.63
  -5  21   2    1.99    0.54
   5  21  -2    2.57    0.74
   5  21  -2    1.50    0.27
   3 -21  -2    2.99    0.38
   3 -21  -2    2.81    0.59
  -3 -21   2    2.79    0.73
   3 -21  -2    2.79    0.37
   3 -21  -2    2.92    0.54
  -3 -21   2    3.36    0.63
  -3 -21   2    2.37    0.28
   3  21  -2    2.81    0.33
   3  21  -2    2.61    0.75
  -1 -21   2    5.15    0.95
   1 -21  -2    6.01    0.52
   1 -21  -2    6.51    0.90
  -1 -21   2    6.05    0.51
  -1 -21   2    5.40    0.82
   1 -21  -2    6.32    0.87
   1 -21  -2    6.15    0.53
   1  21  -2    4.47    0.70
  -1  21   2    7.33    1.08
   1  21  -2    5.10    0.53
   1 -21   2    8.30    0.90
  -1 -21  -2    7.90    0.90
  -1 -21  -2    7.01    0.88
  -1 -21  -2    7.85    0.48
   1 -21   2    9.18    0.72
   1 -21   2    8.02    0.97
  -1 -21  -2    7.59    0.47
  -1  21  -2    7.82    0.63
   1  21   2    6.61    1.10
  -1  21  -2    8.41    1.04
  -3 -21  -2    2.99    0.24
  -3 -21  -2    2.83    0.58
   3 -21   2    3.99    0.69
   3 -21   2    3.45    0.47
   3 -21   2    2.63    0.53
  -3 -21  -2    2.28    0.48
  -3  21  -2    2.25    0.56
   3  21   2    2.97    0.70
  -5 -21  -2    1.35    0.58
   5 -21   2    1.59    0.44
   5 -21   2    1.69    0.50
   5 -21   2    2.07    0.72
  -5 -21  -2    1.50    0.45
  -5  21  -2    1.58    0.58
   5  21   2    2.11    0.63
   7 -21   2    2.86    0.51
   7 -21   2    2.87    0.59
   7 -21   2    3.68    0.85
  -7 -21  -2    1.97    0.47
  -7 -21  -2    2.50    0.62
   7  21   2    2.93    0.65
  -7  21  -2    2.46    0.66
  -9 -21  -2    0.50    0.42
   9 -21   2    3.22    0.93
  -9 -21  -2    1.90    0.66
   9 -21   2    1.71    0.49
   9 -21   2    1.21    0.55
   9  21   2    2.74    0.68
  -9  21  -2    2.48    0.68
  11 -21   2    0.69    0.60
  11 -21   2    1.14    1.00
 -11 -21  -2    1.51    0.72
  11 -21   2    0.85    0.58
  11  21   2    1.07    0.73
 -11  21  -2    0.87    0.66
  10 -22  -2    2.73    0.74
  10 -22  -2    1.06    0.49
 -10 -22   2    1.05    0.74
  10 -22  -2    0.51    0.49
  10 -22  -2    0.49    0.56
 -10  22   2    1.57    0.59
  10  22  -2    0.73    0.90
   8 -22  -2    0.68    0.44
   8 -22  -2    2.16    0.55
   8 -22  -2    2.05    0.66
  -8 -22   2    1.02    0.63
   8 -22  -2    1.88    0.43
   8  22  -2    1.46    0.24
   8  22  -2    0.55    0.83
  -8  22   2    1.54    0.59
   6 -22  -2    2.16    0.52
   6 -22  -2    2.16    0.63
   6 -22  -2    1.16    0.42
  -6 -22   2    1.16    0.49
   6 -22  -2    2.03    0.40
  -6 -22   2    1.68    0.62
  -6  22   2    0.82    0.57
   6  22  -2    0.80    0.78
   6  22  -2    1.24    0.26
   4 -22  -2    3.09    0.64
   4 -22  -2    3.39    0.42
  -4 -22   2    2.63    0.55
   4 -22  -2    3.07    0.56
  -4 -22   2    2.98    0.65
   4 -22  -2    3.23    0.42
  -4  22   2    2.61    0.60
   4  22  -2    2.45    0.79
   4  22  -2    2.57    0.33
  -2 -22   2    4.38    0.70
   2 -22  -2    3.70    0.54
   2 -22  -2    4.60    0.69
  -2 -22   2    4.49    0.46
   2 -22  -2    6.08    0.95
   2 -22  -2    4.86    0.60
   2  22  -2    4.32    0.52
  -2  22   2    5.22    0.77
   2  22  -2    4.84    0.75
   0 -22  -2    2.99    0.62
   0 -22   2    2.57    0.60
   0 -22   2    3.59    0.53
   0 -22  -2    2.78    0.59
   0 -22  -2    2.91    0.33
   0 -22  -2    3.26    0.44
   0 -22   2    3.24    0.61
   0  22  -2    3.12    0.69
   0  22  -2    3.28    0.38
  -2 -22  -2    3.52    0.58
  -2 -22  -2    3.43    0.33
   2 -22   2    3.01    0.69
   2 -22   2    2.93    0.63
  -2 -22  -2    3.13    0.59
   2 -22   2    2.80    0.53
  -2  22  -2    2.73    0.60
   2  22   2    2.69    0.73
   4 -22   2    3.71    0.48
   4 -22   2    2.85    0.55
  -4 -22  -2    2.01    0.58
  -4 -22  -2    2.30    0.49
   4 -22   2    2.90    0.76
   4  22   2    2.79    0.68
  -4  22  -2    2.46    0.64
  -6 -22  -2    1.37    0.60
  -6 -22  -2    1.50    0.50
   6 -22   2    2.08    0.50
   6 -22   2    1.13    0.50
   6 -22   2    2.96    0.80
  -6  22  -2    1.37    0.62
   6  22   2    1.40    0.65
  -8 -22  -2    0.49    0.49
   8 -22   2    3.43    0.89
   8 -22   2    1.79    0.51
   8 -22   2    1.53    0.58
  -8 -22  -2    1.45    0.66
  -8  22  -2    0.64    0.64
   8  22   2    2.13    0.67
 -10 -22  -2    1.20    0.66
  10 -22   2    2.05    0.96
 -10 -22  -2    1.32    0.47
  10 -22   2    0.82    0.53
  10 -22   2    0.06    0.57
 -10  22  -2    1.07    0.66
  10  22   2    2.22    0.72
   9 -23  -2    0.64    0.57
   9 -23  -2    0.92    0.49
   9 -23  -2    1.02    0.47
   9 -23  -2    1.47    0.66
  -9 -23   2    0.24    0.69
  -9  23   2    0.95    0.59
   9  23  -2    0.12    0.88
   7 -23  -2    1.62    0.57
  -7 -23   2    1.91    0.69
   7 -23  -2    1.12    0.41
   7 -23  -2    1.18    0.43
   7 -23  -2    2.02    0.66
  -7  23   2    0.54    0.61
   7  23  -2    0.87    0.24
   5 -23  -2    2.58    0.64
   5 -23  -2    2.41    0.42
  -5 -23   2    1.80    0.65
   5 -23  -2    3.43    0.59
   5 -23  -2    2.25    0.43
  -5 -23   2    2.49    0.55
  -5  23   2    1.95    0.60
   5  23  -2    0.37    0.80
   3 -23  -2    2.18    0.54
   3 -23  -2    1.45    0.47
  -3 -23   2    2.03    0.63
   3 -23  -2    2.04    0.64
   3 -23  -2    1.95    0.37
  -3 -23   2    1.24    0.50
   3  23  -2    2.10    0.75
  -3  23   2    1.72    0.62
   3  23  -2    1.57    0.31
   1 -23  -2    3.29    0.74
  -1 -23   2    3.10    0.75
  -1 -23   2    4.23    0.49
   1 -23  -2    3.81    0.50
   1 -23  -2    3.12    0.67
   1 -23  -2    3.35    0.51
  -1 -23   2    2.25    0.63
  -1  23   2    4.71    0.80
   1  23  -2    3.48    0.77
   1 -23   2    3.23    0.64
   1 -23   2    4.37    0.58
   1 -23   2    3.93    0.66
  -1 -23  -2    5.00    0.69
  -1 -23  -2    4.10    0.67
  -1 -23  -2    3.80    0.42
  -1  23  -2    3.53    0.68
   1  23   2    4.65    0.84
  -3 -23  -2    2.34    0.58
   3 -23   2    2.01    0.68
   3 -23   2    2.92    0.57
   3 -23   2    2.67    0.44
  -3 -23  -2    2.52    0.62
  -3  23  -2    2.78    0.69
   3  23   2    2.45    0.79
   5 -23   2    4.30    0.81
   5 -23   2    1.79    0.59
   5 -23   2    2.82    0.49
  -5 -23  -2    1.12    0.49
  -5 -23  -2    1.95    0.62
  -5  23  -2    2.71    0.70
   5  23   2    2.34    0.75
   7 -23   2    1.31    0.58
   7 -23   2    2.56    0.53
  -7 -23  -2    0.99    0.53
  -7 -23  -2    1.46    0.66
   7 -23   2    3.51    0.88
  -7  23  -2    1.21    0.66
   7  23   2    0.80    0.71
   9 -23   2   -0.58    0.58
   9 -23   2    0.80    0.54
  -9 -23  -2    1.04    0.50
  -9 -23  -2    0.66    0.64
   9 -23   2    3.09    0.95
   9  23   2    2.38    0.72
  -9  23  -2    0.49    0.70
   8 -24  -2    0.82    0.46
   8 -24  -2    0.72    0.49
   8 -24  -2    1.50    0.60
  -8 -24   2    0.91    0.72
   8 -24  -2    1.53    0.68
  -8  24   2    1.61    0.65
   6 -24  -2    1.12    0.42
   6 -24  -2    1.18    0.58
  -6 -24   2    0.86    0.52
   6 -24  -2    1.28    0.65
   6 -24  -2    1.10    0.44
  -6 -24   2    1.46    0.64
   6  24  -2   -0.28    0.83
  -6  24   2    0.98    0.63
   4 -24  -2    1.39    0.55
  -4 -24   2    1.28    0.54
  -4 -24   2    2.75    0.69
   4 -24  -2    1.29    0.38
   4 -24  -2    2.63    0.67
   4 -24  -2    1.54    0.39
   4  24  -2    0.52    0.80
  -4  24   2    1.99    0.64
   2 -24  -2    2.51    0.94
  -2 -24   2    3.80    0.70
   2 -24  -2    3.12    0.40
  -2 -24   2    2.64    0.62
   2 -24  -2    2.40    0.38
   2 -24  -2    3.56    0.70
   2  24  -2    1.22    0.71
  -2  24   2    2.82    0.73
   0 -24   2    3.04    0.39
   0 -24   2    2.82    0.70
   0 -24   2    1.62    0.53
   0 -24  -2    3.10    0.34
   0 -24  -2    2.41    0.70
   0 -24  -2    3.34    0.69
   0  24  -2    2.27    0.65
   0  24   2    2.63    0.81
  -2 -24  -2    1.67    0.52
   2 -24   2    2.49    0.62
  -2 -24  -2    2.00    0.29
  -2 -24  -2    2.17    0.61
   2 -24   2    3.27    0.43
   2 -24   2    1.95    0.62
   2  24   2    2.19    0.82
  -2  24  -2    2.13    0.63
  -4 -24  -2    2.65    0.57
   4 -24   2    3.04    0.65
   4 -24   2    3.45    0.72
   4 -24   2    3.27    0.50
  -4 -24  -2    2.47    0.67
   4  24   2    1.57    0.78
  -4  24  -2    2.42    0.68
   6 -24   2    1.59    0.61
  -6 -24  -2    1.60    0.54
   6 -24   2    1.44    0.52
  -6 -24  -2    1.74    0.69
   6 -24   2    2.61    0.85
   6  24   2    1.17    0.82
  -6  24  -2    1.55    0.70
  -8 -24  -2    0.39    0.50
   8 -24   2    0.70    0.53
  -8 -24  -2    1.99    0.74
  -8  24  -2    0.30    0.70
   8  24   2    1.07    0.77
   7 -25  -2    0.75    0.46
   7 -25  -2    1.35    0.69
  -7 -25   2    1.05    0.74
   7 -25  -2    0.68    0.60
   7 -25  -2    0.89    0.46
  -7  25   2    0.40    0.67
   5 -25  -2    0.79    0.67
   5 -25  -2    1.02    0.41
   5 -25  -2    0.88    0.42
  -5 -25   2    0.41    0.58
   5 -25  -2    0.70    0.57
  -5 -25   2    0.93    0.66
  -5  25   2    1.25    0.64
   5  25  -2   -0.56    0.83
  -3 -25   2    1.69    0.69
   3 -25  -2    2.08    0.67
  -3 -25   2    1.60    0.58
   3 -25  -2    1.19    0.99
   3 -25  -2    1.26    0.40
  -3  25   2    1.64    0.71
   3  25  -2    1.48    0.84
   1 -25  -2    3.27    0.71
   1 -25  -2    1.74    0.68
  -1 -25   2    1.99    0.62
  -1  25   2    1.92    0.78
   1  25  -2    1.54    0.75
  -1 -25  -2    2.69    0.40
  -1 -25  -2    4.43    0.75
  -1 -25  -2    2.58    0.57
   1 -25   2    1.99    0.64
   1 -25   2    2.69    0.73
   1 -25   2    3.35    0.43
   1  25   2    2.33    0.91
  -1  25  -2    2.91    0.75
  -3 -25  -2    1.96    0.68
   3 -25   2    1.69    0.64
  -3 -25  -2    2.71    0.65
   3 -25   2    1.66    0.44
   3 -25   2    2.58    0.72
  -3  25  -2    2.44    0.74
   3  25   2    0.72    0.87
   5 -25   2    1.18    0.62
  -5 -25  -2    1.27    0.50
   5 -25   2    2.84    0.80
  -5 -25  -2    1.36    0.68
   5 -25   2    1.48    0.48
   5  25   2   -0.14    0.83
  -5  25  -2    1.21    0.72
  -7 -25  -2    0.89    0.58
  -7 -25  -2    0.89    0.68
   7 -25   2    0.38    0.65
   7 -25   2    1.82    0.57
  -7  25  -2    0.94    0.72
   6 -26  -2    1.70    0.74
   6 -26  -2    0.84    0.45
   6 -26  -2    1.53    0.67
  -6 -26   2    0.29    0.74
   6 -26  -2    0.67    0.46
  -6  26   2   -0.22    0.66
   4 -26  -2    1.17    0.67
   4 -26  -2    0.95    0.42
   4 -26  -2    1.09    0.84
  -4 -26   2   -0.05    0.66
  -4 -26   2   -0.09    0.57
   4 -26  -2    1.13    0.43
  -4  26   2    0.19    0.66
   4  26  -2   -1.29    0.77
  -2 -26   2    1.77    0.66
  -2 -26   2    1.59    0.72
   2 -26  -2    1.84    0.38
   2 -26  -2    1.96    0.72
   2 -26  -2    0.92    0.93
   2  26  -2    1.08    0.77
  -2  26   2    0.97    0.72
   0 -26  -2    2.09    0.32
   0 -26  -2    1.40    0.59
   0 -26   2    1.44    0.68
   0 -26   2    1.92    0.73
   0 -26  -2    2.80    0.73
   0  26   2    4.11    0.91
   0  26  -2    1.93    0.77
   2 -26   2    2.35    0.78
  -2 -26  -2    1.37    0.61
  -2 -26  -2    2.37    0.71
   2 -26   2    2.85    1.15
   2  26   2    1.75    0.90
  -2  26  -2    1.26    0.69
  -4 -26  -2    1.59    0.60
   4 -26   2    2.28    0.50
   4 -26   2    0.45    0.61
   4 -26   2    1.45    0.70
  -4 -26  -2    1.91    0.75
  -4  26  -2    1.62    0.73
  -6 -26  -2    1.19    0.72
   6 -26   2   -0.55    0.58
  -6 -26  -2    0.69    0.58
   6 -26   2   -0.05    0.51
  -6  26  -2    0.21    0.79
   5 -27  -2   -0.09    0.44
   5 -27  -2    0.45    0.86
   5 -27  -2    0.78    0.44
  -5 -27   2    0.00    0.64
  -5  27   2   -1.27    0.70
   3 -27  -2    0.05    0.39
  -3 -27   2    1.18    0.75
  -3 -27   2    0.03    0.19
   3 -27  -2   -0.17    1.02
   3 -27  -2    0.27    0.30
   3 -27  -2    1.01    0.71
  -3 -27   2   -0.29    0.63
  -3  27   2    0.34    0.70
  -1 -27   2   -0.20    0.57
   1 -27  -2    1.25    0.33
   1 -27  -2    1.84    0.73
  -1 -27   2    2.78    0.72
   1 -27  -2    0.98    0.68
   1  27  -2    0.10    0.84
  -1 -27  -2    1.75    0.70
  -1 -27  -2    1.68    0.66
   1 -27   2    1.57    0.73
   1 -27   2    1.61    0.71
  -1  27  -2    0.92    0.73
   1  27   2    0.64    0.90
  -3 -27  -2    2.08    0.72
   3 -27   2    1.98    0.75
   3 -27   2    0.78    0.68
   3 -27   2    2.21    0.48
  -3 -27  -2    1.97    0.70
  -3  27  -2    1.60    0.82
   3  27   2   -1.39    1.48
   5 -27   2    1.52    0.76
  -5 -27  -2    1.30    0.63
   5 -27   2    0.41    0.64
   0 -28  -2   -0.23    0.20
   0 -28   2   -0.45    0.27
   0 -28  -2    1.77    0.75
   0 -28  -2   -0.17    0.24
   0 -28   2    0.13    1.16
   0 -28  -2    0.80    0.70
   0  28   2   -1.27    1.31
  18   0  -3    1.60    0.74
  18   0  -3   -0.22    0.59
  18   0  -3    0.43    0.57
  18   0  -3   -0.58    0.59
  16   0  -3   -0.37    0.47
  16   0  -3    0.42    0.53
  16   0  -3   -0.46    0.46
  14   0  -3    0.17    0.39
  14   0  -3   -0.02    0.37
  14   0  -3    0.38    0.45
  12   0  -3    0.04    0.31
  12   0  -3    0.17    0.37
  12   0  -3    0.04    0.31
  10   0  -3    0.12    0.28
  10   0  -3    0.12    0.24
  10   0  -3    0.15    0.27
   8   0  -3    0.63    0.23
   8   0  -3    0.07    0.19
  -8   0   3    0.08    0.22
   6   0  -3    0.11    0.16
   6   0  -3    0.09    0.17
  -6   0   3    0.06    0.17
  -4   0   3   -0.06    0.14
   4   0  -3    0.07    0.11
  -4   0   3   -0.09    0.09
   4   0  -3   -0.04    0.13
   2   0  -3    0.16    0.09
  -2   0   3    0.02    0.12
   2   0  -3    0.08    0.11
   0   0   3    0.08    0.09
   0   0   3   -0.04    0.11
   0   0  -3    0.04    0.11
   0   0  -3   -0.02    0.09
  -2   0  -3   -0.04    0.15
   2   0   3    0.09    0.17
   2   0   3    0.09    0.11
  -2   0  -3    0.05    0.11
   4   0   3    0.05    0.14
  -4   0  -3    0.19    0.14
   4   0   3    0.16    0.20
   6   0   3    0.09    0.17
   6   0   3    0.30    0.23
   8   0   3   -0.17    0.21
   8   0   3    0.08    0.28
  10   0   3    0.37    0.33
  10   0   3   -0.31    0.27
  10   0   3   -0.08    0.35
  12   0   3    0.03    0.29
  12   0   3   -0.59    0.41
  12   0   3    0.12    0.39
  14   0   3   -0.55    0.52
  14   0   3    0.42    0.49
  14   0   3   -0.59    0.39
  14   0   3    0.17    0.46
  16   0   3    0.04    0.39
  16   0   3   -0.11    0.57
  16   0   3   -1.02    0.45
  16   0   3    0.29    0.63
  18   0   3   -0.16    0.72
  18   0   3    0.83    0.56
  18   0   3   -0.04    0.72
  18   0   3    0.59    0.46
  17  -1  -3   -0.22    0.50
  17  -1  -3    0.02    0.51
  17  -1  -3   -0.85    0.51
  17   1  -3    1.21    0.74
  17   1  -3    0.39    0.53
  17   1  -3   -0.91    0.48
  15  -1  -3    0.18    0.45
  15  -1  -3    0.21    0.47
  15  -1  -3   -0.17    0.43
  15   1  -3    0.16    0.49
  15   1  -3    0.56    0.44
  15   1  -3   -0.03    0.42
  13  -1  -3    0.16    0.35
  13  -1  -3    0.00    0.38
  13  -1  -3    0.27    0.34
  13   1  -3   -0.26    0.35
  13   1  -3    0.36    0.60
  13   1  -3    0.63    0.43
  11  -1  -3    0.17    0.30
  11  -1  -3    0.11    0.31
  11  -1  -3    0.17    0.27
  11   1  -3    0.10    0.27
  11   1  -3    0.32    0.35
  -9  -1   3    1.04    0.25
   9  -1  -3    1.05    0.25
   9  -1  -3    0.72    0.24
   9  -1  -3    0.74    0.22
  -9   1   3    0.55    0.28
   9   1  -3    1.13    0.24
  -7  -1   3    1.32    0.22
   7  -1  -3    1.76    0.27
   7  -1  -3    1.74    0.22
  -7   1   3    1.55    0.23
   7   1  -3    2.19    0.26
   7   1  -3    1.46    0.22
   5  -1  -3    0.27    0.15
   5  -1  -3    0.23    0.12
  -5  -1   3    0.26    0.16
  -5  -1   3    0.34    0.14
   5   1  -3    0.46    0.15
   5   1  -3    0.67    0.16
  -5   1   3    0.22    0.18
   3  -1  -3    2.53    0.26
  -3  -1   3    3.63    0.26
  -3  -1   3    3.64    0.25
   3   1  -3    3.55    0.26
  -3   1   3    2.58    0.27
   1  -1  -3   15.12    0.59
  -1  -1   3   14.76    0.59
  -1  -1   3   15.44    0.60
  -1   1   3   15.10    0.59
   1   1  -3   15.95    0.60
  -1   1   3   16.74    0.58
   1  -1   3   81.00    2.97
  -1  -1  -3   87.10    2.93
   1  -1   3   82.56    2.94
  -1   1  -3   84.00    2.94
  -1   1  -3   83.23    2.97
   1   1   3   85.62    2.96
   1   1   3   86.55    2.93
  -3  -1  -3   10.05    0.41
   3  -1   3    9.33    0.43
   3  -1   3   10.00    0.53
  -3   1  -3    9.76    0.51
  -3   1  -3    9.42    0.43
   3   1   3    8.79    0.40
  -5  -1  -3   10.86    0.52
   5  -1   3   11.29    0.52
   5  -1   3   12.54    0.61
   5   1   3   10.74    0.50
  -5   1  -3   11.99    0.54
   5   1   3   12.20    0.61
  -5   1  -3   12.04    0.45
   7  -1   3    0.68    0.22
   7  -1   3    1.08    0.27
   7   1   3    1.22    0.29
   7   1   3    0.83    0.20
   7   1   3    1.12    0.30
   9  -1   3    3.26    0.45
   9   1   3    3.07    0.54
   9   1   3    2.58    0.30
   9   1   3    3.19    0.40
  11  -1   3   -0.64    0.30
  11  -1   3    0.36    0.36
  11  -1   3   -0.15    0.44
  11   1   3   -0.07    0.26
  11   1   3   -0.12    0.34
  11   1   3   -0.52    0.28
  13  -1   3    1.60    0.86
  13  -1   3    2.27    0.40
  13  -1   3    1.88    0.69
  13  -1   3    2.11    0.49
  13   1   3    2.42    0.43
  13   1   3    4.16    0.57
  13   1   3    2.90    0.59
  15  -1   3   -0.60    0.36
  15  -1   3    0.00    0.56
  15  -1   3    0.50    0.53
  15  -1   3   -0.41    0.45
  15   1   3   -0.27    0.36
  15   1   3   -0.36    0.42
  15   1   3   -0.52    0.57
  15   1   3    0.46    0.52
  17  -1   3   -0.24    0.63
  17  -1   3    0.07    0.65
  17  -1   3    0.02    0.44
  17  -1   3   -0.11    0.52
  17   1   3   -0.01    0.50
  17   1   3   -0.54    0.41
  17   1   3   -0.33    0.70
  17   1   3   -0.18    0.64
  18  -2  -3    0.24    0.57
  18  -2  -3   -0.10    0.58
  18  -2  -3   -0.49    0.55
  18  -2  -3    1.30    0.62
  18   2  -3    1.56    0.70
  18   2  -3    0.55    0.56
  18   2  -3   -0.43    0.72
  18   2  -3   -0.39    0.52
  16  -2  -3   -0.07    0.49
  16  -2  -3   -0.60    0.46
  16  -2  -3    0.01    0.45
  16   2  -3    0.86    0.61
  16   2  -3    0.59    0.50
  16   2  -3   -0.08    0.45
  14  -2  -3   -0.16    0.38
  14  -2  -3    0.68    0.42
  14  -2  -3   -0.22    0.38
  14   2  -3    0.65    0.50
  14   2  -3   -0.22    0.40
  14   2  -3    0.13    0.38
  12  -2  -3    0.31    0.34
  12  -2  -3   -0.03    0.34
  12  -2  -3    0.91    0.32
  12   2  -3    0.06    0.32
  12   2  -3    0.35    0.41
 -10  -2   3    0.66    0.28
  10  -2  -3    0.65    0.27
  10  -2  -3    0.41    0.27
  10  -2  -3    0.53    0.23
  10   2  -3    1.24    0.32
  10   2  -3    0.84    0.28
   8  -2  -3    0.43    0.21
   8  -2  -3    0.14    0.19
   8  -2  -3    0.61    0.18
  -8  -2   3    0.31    0.20
  -8   2   3    0.29    0.25
   8   2  -3    0.63    0.20
   8   2  -3    0.54    0.25
  -6  -2   3    0.32    0.16
   6  -2  -3    0.36    0.18
  -6  -2   3    0.43    0.19
   6   2  -3    0.56    0.17
  -6   2   3    0.04    0.18
   4  -2  -3    1.80    0.25
  -4   2   3    1.68    0.19
   4   2  -3    1.86    0.22
   2  -2  -3    3.83    0.26
  -2  -2   3    4.00    0.33
  -2  -2   3    4.38    0.27
  -2   2   3    3.94    0.27
   2   2  -3    4.68    0.27
  -2   2   3    3.75    0.19
   0  -2  -3   19.42    0.77
   0  -2   3   20.06    0.78
   0  -2   3   22.18    0.82
   0   2  -3   23.23    0.82
   0   2   3   21.97    0.79
   0   2   3   19.56    0.76
   0   2  -3   21.12    0.78
  -2  -2  -3    7.93    0.35
   2  -2   3    8.33    0.40
   2  -2   3    8.73    0.47
  -2   2  -3    8.96    0.47
   2   2   3    8.81    0.44
   2   2   3    8.08    0.35
  -2   2  -3    8.81    0.40
   4  -2   3    3.18    0.38
   4  -2   3    3.61    0.31
  -4  -2  -3    3.49    0.25
   4   2   3    3.57    0.24
  -4   2  -3    3.53    0.23
   4   2   3    3.64    0.38
  -4   2  -3    3.73    0.29
  -4   2  -3    3.99    0.39
   6  -2   3    1.25    0.27
   6  -2   3    1.02    0.22
   6   2   3    1.29    0.18
   6   2   3    1.46    0.29
  -6   2  -3    1.03    0.21
   8  -2   3    4.00    0.50
   8  -2   3    3.02    0.42
   8   2   3    4.69    0.55
   8   2   3    4.20    0.37
  10  -2   3    0.16    0.30
  10  -2   3   -0.01    0.32
  10   2   3   -0.30    0.24
  10   2   3   -0.08    0.33
  12  -2   3   -0.56    0.35
  12  -2   3    0.11    0.40
  12   2   3   -0.14    0.41
  12   2   3   -0.55    0.46
  12   2   3   -0.29    0.31
  12   2   3    0.11    0.28
  14  -2   3   -0.56    0.40
  14  -2   3    0.09    0.38
  14  -2   3   -0.33    0.80
  14  -2   3    0.68    0.49
  14   2   3    0.16    0.33
  14   2   3   -0.47    0.60
  14   2   3    0.07    0.46
  14   2   3   -0.29    0.54
  16  -2   3   -0.18    0.49
  16  -2   3    0.56    0.61
  16  -2   3   -0.44    0.56
  16  -2   3   -0.08    0.43
  16   2   3    0.26    0.58
  16   2   3   -0.45    0.37
  16   2   3    0.32    0.66
  16   2   3   -0.83    0.43
  18  -2   3   -0.02    0.58
  18  -2   3   -0.32    0.48
  18  -2   3    0.43    0.71
  18  -2   3    0.94    0.72
  18   2   3    0.30    0.78
  18   2   3   -0.65    0.70
  18   2   3   -0.01    0.47
  18   2   3   -0.46    0.53
  17  -3  -3    0.56    0.55
  17  -3  -3   -0.27    0.52
  17  -3  -3    0.49    0.55
  17  -3  -3   -0.08    0.49
  17   3  -3    0.17    0.56
  17   3  -3    1.89    1.19
  17   3  -3    0.17    0.49
  15  -3  -3    0.32    0.41
  15  -3  -3   -0.16    0.45
  15  -3  -3    0.18    0.44
  15   3  -3    0.54    0.75
  15   3  -3   -0.09    0.23
  15   3  -3    0.26    0.47
  15   3  -3    0.03    0.40
  13  -3  -3    0.22    0.39
  13  -3  -3    0.14    0.37
  13  -3  -3   -0.19    0.33
  13   3  -3   -0.04    0.46
  13   3  -3    0.02    0.33
  11  -3  -3    0.27    0.29
  11  -3  -3    0.25    0.26
  11  -3  -3    0.12    0.29
  11   3  -3    1.03    0.38
  11   3  -3    1.03    0.28
   9  -3  -3    0.61    0.21
  -9  -3   3    1.12    0.25
   9  -3  -3    0.48    0.24
   9  -3  -3    0.63    0.22
   9   3  -3    1.14    0.23
   9   3  -3    1.23    0.31
   7  -3  -3    0.11    0.15
   7  -3  -3    0.02    0.14
  -7  -3   3   -0.09    0.21
  -7  -3   3    0.01    0.17
   7  -3  -3    0.16    0.20
   7   3  -3    0.30    0.18
  -7   3   3   -0.04    0.20
   7   3  -3   -0.38    0.24
  -5  -3   3    1.28    0.17
   5  -3  -3    0.91    0.12
   5  -3  -3    1.30    0.20
  -5  -3   3    1.61    0.21
  -5   3   3    1.16    0.21
   5   3  -3    1.39    0.22
   5   3  -3    1.52    0.17
   3  -3  -3    0.23    0.13
  -3  -3   3    0.28    0.13
  -3  -3   3    0.23    0.17
   3   3  -3    0.41    0.14
  -3   3   3    0.22    0.14
   3   3  -3    0.32    0.21
  -1  -3   3    3.65    0.24
   1  -3  -3    2.88    0.23
   1  -3  -3    3.09    0.23
  -1   3   3    3.24    0.22
   1   3  -3    3.24    0.24
  -1   3   3    2.93    0.24
  -1  -3  -3    0.64    0.10
   1  -3   3    0.41    0.13
   1   3   3    0.42    0.09
   1   3   3    0.97    0.17
  -1   3  -3    0.64    0.14
   3  -3   3    0.38    0.20
  -3  -3  -3    0.43    0.10
   3  -3   3    0.27    0.15
   3   3   3    0.41    0.20
  -3   3  -3    0.20    0.16
  -3   3  -3    0.23    0.12
  -3   3  -3    0.06    0.21
   5  -3   3    2.66    0.42
   5  -3   3    2.87    0.32
  -5  -3  -3    4.12    0.27
  -5   3  -3    3.13    0.24
   5   3   3    3.47    0.41
  -5   3  -3    3.61    0.44
  -5   3  -3    3.16    0.33
   5   3   3    3.95    0.25
   7  -3   3    0.80    0.27
   7  -3   3    0.51    0.24
   7   3   3    0.46    0.30
  -7   3  -3    0.45    0.22
   7   3   3    0.58    0.17
  -7   3  -3    0.75    0.27
   9  -3   3    0.76    0.33
   9  -3   3    0.18    0.27
   9   3   3    1.01    0.37
   9   3   3    0.56    0.22
  11  -3   3    0.35    0.36
  11  -3   3    0.10    0.34
  11   3   3    0.11    0.25
  11   3   3    0.75    0.37
  11   3   3    0.11    0.27
  11   3   3   -0.29    0.41
  13  -3   3    0.34    0.39
  13  -3   3   -0.66    0.45
  13  -3   3    0.34    0.36
  13   3   3   -0.23    0.50
  13   3   3    0.05    0.68
  13   3   3   -0.76    0.51
  13   3   3    0.93    0.32
  15  -3   3    0.18    0.47
  15  -3   3    0.09    0.41
  15  -3   3    0.54    0.54
  15  -3   3   -0.61    0.51
  15   3   3    0.41    0.63
  15   3   3    0.28    0.52
  15   3   3   -0.22    0.40
  17  -3   3    0.40    0.46
  17  -3   3   -0.14    0.65
  17  -3   3   -0.89    0.59
  17  -3   3   -0.02    0.52
  17   3   3   -0.57    0.42
  17   3   3   -0.02    0.77
  17   3   3    0.08    0.48
  17   3   3   -0.39    0.63
  18  -4  -3   -0.33    0.57
  18  -4  -3    1.44    0.59
  18  -4  -3    0.28    0.56
  18   4  -3    2.22    0.72
  18   4  -3    0.64    0.55
  18   4  -3   -0.17    0.63
  16  -4  -3   -0.43    0.48
  16  -4  -3    0.35    0.46
  16  -4  -3    0.61    0.51
  16  -4  -3   -0.32    0.45
  16   4  -3    0.26    0.44
  16   4  -3    0.35    0.53
  16   4  -3    0.79    0.64
  16   4  -3   -0.03    0.24
  14  -4  -3    0.25    0.43
  14  -4  -3    0.26    0.39
  14  -4  -3   -0.04    0.39
  14   4  -3    0.80    0.53
  14   4  -3    0.29    0.38
  14   4  -3   -0.14    0.23
  12  -4  -3   -0.28    0.31
  12  -4  -3    0.07    0.32
  12  -4  -3   -0.03    0.36
  12   4  -3    0.57    0.30
  12   4  -3    0.41    0.45
 -10  -4   3   -0.02    0.24
  10  -4  -3    0.36    0.24
  10  -4  -3   -0.10    0.27
  10  -4  -3    0.09    0.24
  10   4  -3    0.25    0.24
  10   4  -3    0.24    0.35
   8  -4  -3    1.17    0.25
  -8  -4   3    1.68    0.23
   8  -4  -3    1.31    0.21
  -8  -4   3    1.60    0.28
   8   4  -3    1.72    0.23
   8   4  -3    1.56    0.31
  -6  -4   3    1.74    0.20
   6  -4  -3    1.15    0.22
  -6  -4   3    1.92    0.27
   6  -4  -3    1.45    0.17
   6   4  -3    2.23    0.29
  -6   4   3    1.05    0.22
   4  -4  -3    0.29    0.17
   4  -4  -3    0.59    0.12
  -4  -4   3    0.66    0.15
  -4  -4   3    0.48    0.20
  -4   4   3    0.41    0.11
   4   4  -3    0.54    0.15
  -4   4   3    0.19    0.17
  -2  -4   3   53.04    1.89
  -2  -4   3   53.85    1.85
   2  -4  -3   50.69    1.84
   2  -4  -3   50.65    1.83
  -2   4   3   50.98    1.85
   2   4  -3   52.58    1.89
  -2   4   3   49.27    1.83
   2   4  -3   54.89    1.85
   0  -4  -3    3.35    0.31
   0  -4  -3    3.90    0.22
   0   4  -3    4.25    0.38
   0   4   3    2.89    0.31
   0   4  -3    4.84    0.28
   0   4   3    3.65    0.22
  -2  -4  -3    4.16    0.36
   2  -4   3    4.55    0.43
   2  -4   3    3.16    0.29
  -2   4  -3    4.99    0.40
  -2   4  -3    3.39    0.29
   2   4   3    3.53    0.19
   2   4   3    4.11    0.37
  -4  -4  -3    4.76    0.26
   4  -4   3    4.87    0.36
  -4  -4  -3    4.79    0.41
   4  -4   3    5.56    0.44
  -4   4  -3    4.69    0.36
   4   4   3    5.34    0.25
  -4   4  -3    4.72    0.45
   4   4   3    5.23    0.45
  -4   4  -3    5.00    0.30
   6  -4   3   -0.02    0.23
   6  -4   3   -0.21    0.20
   6   4   3   -0.32    0.27
  -6   4  -3    0.16    0.25
  -6   4  -3   -0.08    0.20
   6   4   3    0.09    0.13
   8  -4   3    0.80    0.30
   8  -4   3    1.04    0.28
  -8   4  -3    0.86    0.32
   8   4   3    0.17    0.32
   8   4   3    0.54    0.19
  10  -4   3   -0.01    0.32
  10  -4   3    0.04    0.46
  10   4   3    0.11    0.23
  10   4   3    0.14    0.44
  10   4   3    0.05    0.22
  12  -4   3   -0.15    0.36
  12  -4   3    0.16    0.41
  12   4   3    0.77    0.28
  12   4   3    0.90    0.32
  14  -4   3   -0.50    0.42
  14  -4   3    0.47    0.42
  14  -4   3   -0.11    0.72
  14   4   3    0.82    0.51
  14   4   3   -0.03    0.58
  14   4   3   -0.23    0.31
  14   4   3    0.18    0.36
  16  -4   3    0.57    0.56
  16  -4   3    0.11    0.47
  16  -4   3   -0.12    0.56
  16  -4   3   -0.37    0.49
  16   4   3    0.76    0.70
  16   4   3   -0.30    0.40
  16   4   3   -0.09    0.39
  16   4   3   -0.37    0.56
  18  -4   3   -0.28    0.49
  18  -4   3    1.21    0.62
  18  -4   3   -0.23    0.71
  18  -4   3   -0.97    0.66
  18   4   3   -0.46    0.47
  18   4   3    0.53    0.73
  18   4   3    0.24    0.79
  18   4   3   -0.04    0.49
  17  -5  -3   -0.20    0.50
  17  -5  -3   -0.08    0.51
  17  -5  -3   -0.73    0.49
  17  -5  -3    0.57    0.50
  17   5  -3    0.53    0.62
  17   5  -3    0.42    0.47
  17   5  -3    0.43    0.67
  15  -5  -3    0.04    0.42
  15  -5  -3   -0.19    0.42
  15  -5  -3    0.04    0.46
  15  -5  -3    0.40    0.49
  15   5  -3    0.06    0.26
  15   5  -3    0.48    0.39
  15   5  -3    0.11    0.59
  13  -5  -3    0.02    0.35
  13  -5  -3    0.11    0.36
  13  -5  -3   -0.21    0.35
  13   5  -3    0.21    0.24
  13   5  -3   -0.66    0.50
  13   5  -3    0.76    0.33
  11  -5  -3    0.35    0.27
 -11  -5   3    0.02    0.28
  11  -5  -3   -0.14    0.30
  11  -5  -3    0.54    0.29
  11   5  -3   -0.08    0.40
  11   5  -3    0.34    0.27
  -9  -5   3    1.51    0.31
   9  -5  -3    0.90    0.23
   9  -5  -3    1.09    0.29
  -9  -5   3    0.91    0.24
   9   5  -3    1.20    0.24
   9   5  -3    1.35    0.34
  -7  -5   3    0.75    0.19
  -7  -5   3    0.95    0.28
   7  -5  -3    0.57    0.21
   7   5  -3    1.30    0.20
   5  -5  -3    4.99    0.32
  -5  -5   3    3.44    0.43
  -5  -5   3    4.06    0.31
   5  -5  -3    4.39    0.37
  -5   5   3    4.51    0.29
   5   5  -3    4.46    0.31
  -5   5   3    3.81    0.37
   3  -5  -3    1.29    0.17
  -3  -5   3    1.09    0.15
  -3  -5   3    1.29    0.23
   3  -5  -3    1.31    0.23
  -3   5   3    1.46    0.20
   3   5  -3    1.60    0.23
   3   5  -3    0.83    0.26
  -3   5   3    1.38    0.24
   1  -5  -3    6.71    0.37
   1  -5  -3    6.90    0.32
  -1  -5   3    6.11    0.34
  -1  -5   3    5.83    0.48
  -1   5   3    5.75    0.39
  -1   5   3    6.83    0.31
   1   5  -3    7.35    0.46
   1   5  -3    6.01    0.36
   1   5  -3    6.06    0.34
  -1  -5  -3    5.12    0.39
  -1  -5  -3    4.97    0.23
   1  -5   3    5.41    0.32
  -1   5  -3    4.96    0.33
  -1   5  -3    4.33    0.31
   1   5   3    4.52    0.22
   1   5   3    4.25    0.38
  -3  -5  -3    1.13    0.13
   3  -5   3    1.48    0.26
  -3  -5  -3    1.69    0.24
   3  -5   3    1.12    0.18
  -3   5  -3    1.05    0.18
   3   5   3    1.09    0.09
   3   5   3    1.45    0.26
  -3   5  -3    1.07    0.24
   5  -5   3    0.92    0.28
   5  -5   3    0.64    0.20
  -5   5  -3    1.06    0.23
   5   5   3    1.38    0.30
   5   5   3    1.08    0.12
  -5   5  -3    0.86    0.28
  -7  -5  -3    1.68    0.22
   7  -5   3    1.89    0.32
   7  -5   3    2.14    0.30
   7   5   3    2.43    0.38
  -7   5  -3    1.66    0.26
  -7   5  -3    1.94    0.32
   9  -5   3   -0.06    0.27
   9  -5   3    0.25    0.30
   9   5   3    0.11    0.19
  -9   5  -3   -0.24    0.32
   9   5   3    0.02    0.19
   9   5   3    0.09    0.38
  11  -5   3   -0.30    0.37
  11  -5   3   -0.02    0.36
  11   5   3   -0.23    0.47
  11   5   3   -0.15    0.22
  11   5   3    0.44    0.26
  13  -5   3   -0.12    0.42
  13  -5   3    1.12    0.46
  13   5   3   -0.19    0.55
  13   5   3    0.44    0.33
  13   5   3    0.30    0.29
  15  -5   3   -0.23    0.52
  15  -5   3   -0.28    0.46
  15  -5   3   -0.17    0.43
  15   5   3    0.27    0.66
  15   5   3    0.00    0.39
  15   5   3    0.11    0.33
  15   5   3   -0.47    0.55
  17  -5   3    0.54    0.61
  17  -5   3   -0.43    0.56
  17  -5   3    0.65    0.65
  17  -5   3   -0.36    0.46
  17   5   3   -0.58    0.73
  17   5   3   -0.14    0.42
  17   5   3   -1.26    0.65
  17   5   3   -0.18    0.46
  18  -6  -3   -0.05    0.58
  18   6  -3    0.77    0.70
  18   6  -3   -0.37    0.50
  16  -6  -3   -0.35    0.50
  16  -6  -3   -0.09    0.47
  16  -6  -3    0.21    0.52
  16  -6  -3    0.80    0.46
  16   6  -3    0.81    0.62
  16   6  -3    0.59    0.42
  14  -6  -3   -0.13    0.38
  14  -6  -3    0.16    0.40
  14  -6  -3    0.31    0.41
  14   6  -3    0.06    0.27
  14   6  -3    1.02    0.58
  14   6  -3    0.29    0.40
  12  -6  -3   -0.21    0.31
  12  -6  -3   -0.37    0.32
  12  -6  -3    0.18    0.30
  12   6  -3   -0.15    0.47
  12   6  -3    0.26    0.24
  12   6  -3    0.26    0.28
 -10  -6   3    1.73    0.36
  10  -6  -3    0.84    0.27
  10  -6  -3    0.87    0.29
 -10  -6   3    1.21    0.27
  10   6  -3    1.55    0.25
  10   6  -3    0.19    0.40
  -8  -6   3    0.65    0.30
   8  -6  -3    0.14    0.20
  -8  -6   3    0.60    0.19
   8  -6  -3    0.22    0.24
   8   6  -3    0.62    0.19
   8   6  -3    0.66    0.20
   8   6  -3    0.05    0.30
  -6  -6   3    0.41    0.27
   6  -6  -3    0.29    0.21
  -6  -6   3    0.68    0.17
   6   6  -3    0.70    0.17
   6   6  -3    0.69    0.20
  -6   6   3    0.39    0.16
   4  -6  -3    0.24    0.19
  -4  -6   3    0.57    0.24
  -4  -6   3    0.67    0.15
   4  -6  -3    0.31    0.18
  -4   6   3    0.36    0.14
   4   6  -3    0.71    0.16
   4   6  -3   -0.03    0.26
   4   6  -3    0.63    0.15
  -4   6   3    0.09    0.20
  -2  -6   3    2.77    0.25
   2  -6  -3    2.44    0.30
   2  -6  -3    2.39    0.25
  -2  -6   3    2.79    0.31
  -2   6   3    2.37    0.26
   2   6  -3    2.54    0.41
   2   6  -3    2.67    0.28
  -2   6   3    2.09    0.30
   2   6  -3    3.01    0.25
   0  -6   3    0.91    0.24
   0  -6  -3    0.72    0.19
   0  -6  -3    0.78    0.11
   0  -6   3    0.62    0.15
   0   6  -3    0.77    0.22
   0   6  -3    0.69    0.15
   0   6   3    0.95    0.12
   0   6  -3    0.77    0.16
   0   6   3    0.68    0.20
  -2  -6  -3    3.88    0.18
   2  -6   3    3.30    0.30
   2  -6   3    3.85    0.42
  -2  -6  -3    3.77    0.39
   2  -6   3    3.60    0.30
   2   6   3    3.83    0.17
   2   6   3    3.69    0.39
  -2   6  -3    3.69    0.32
  -2   6  -3    3.81    0.30
   4  -6   3    1.12    0.18
  -4  -6  -3    1.28    0.27
   4  -6   3    1.11    0.27
   4  -6   3    1.11    0.22
  -4   6  -3    1.15    0.22
  -4   6  -3    0.72    0.24
   4   6   3    0.94    0.11
  -4   6  -3    0.88    0.16
   4   6   3    1.15    0.28
   6  -6   3    0.52    0.23
   6  -6   3    0.94    0.28
  -6  -6  -3    1.07    0.30
   6  -6   3    1.08    0.19
   6   6   3    1.17    0.14
  -6   6  -3    1.19    0.30
  -6   6  -3    0.88    0.25
   6   6   3    1.06    0.34
  -8  -6  -3    0.43    0.13
   8  -6   3    0.29    0.31
   8  -6   3    0.07    0.18
   8  -6   3    0.04    0.28
   8   6   3    0.03    0.35
   8   6   3    0.36    0.16
   8   6   3    0.30    0.16
  -8   6  -3    0.27    0.31
  10  -6   3    0.74    0.37
  10  -6   3    0.29    0.33
  10   6   3    0.75    0.23
  10   6   3    0.15    0.20
  10   6   3    0.46    0.46
 -10   6  -3   -0.22    0.35
  12  -6   3   -0.07    0.36
  12  -6   3   -0.05    0.41
  12   6   3    0.34    0.54
  12   6   3    0.14    0.28
  12   6   3   -0.02    0.25
  14  -6   3   -0.26    0.51
  14  -6   3    0.37    0.40
  14  -6   3   -0.51    0.44
  14   6   3    0.17    0.33
  14   6   3    0.52    0.30
  14   6   3   -0.36    0.60
  16  -6   3    0.33    0.60
  16  -6   3    0.18    0.60
  16  -6   3   -0.90    0.47
  16  -6   3    0.36    0.47
  16   6   3   -0.18    0.70
  16   6   3    0.05    0.63
  16   6   3   -0.04    0.43
  16   6   3    0.00    0.44
  18  -6   3   -0.34    0.67
  18  -6   3    0.50    0.57
  18  -6   3   -0.41    0.70
  18  -6   3    0.96    0.66
  18   6   3   -0.02    0.48
  18   6   3   -0.71    0.84
  18   6   3   -0.27    0.45
  17  -7  -3    0.29    0.49
  17  -7  -3   -0.89    0.50
  17  -7  -3   -0.44    0.52
  17  -7  -3    0.61    0.57
  17   7  -3    0.74    0.46
  17   7  -3    1.64    0.70
  15  -7  -3   -0.01    0.43
  15  -7  -3   -0.70    0.41
  15  -7  -3    0.74    0.50
  15  -7  -3    0.33    0.47
  15   7  -3    0.49    0.59
  15   7  -3    1.11    0.38
  15   7  -3    0.17    0.29
  13  -7  -3    0.49    0.33
  13  -7  -3    0.29    0.37
  13  -7  -3   -0.03    0.36
  13   7  -3   -0.23    0.51
  13   7  -3    0.79    0.31
  13   7  -3    0.19    0.27
  11  -7  -3   -0.47    0.30
 -11  -7   3    0.20    0.27
 -11  -7   3   -0.01    0.38
  11  -7  -3   -0.02    0.34
  11   7  -3    0.11    0.43
  11   7  -3    0.23    0.24
  11   7  -3    0.30    0.25
  -9  -7   3    1.16    0.24
   9  -7  -3    0.73    0.26
  -9  -7   3    1.14    0.35
   9  -7  -3    0.33    0.27
   9   7  -3    1.16    0.24
   9   7  -3    0.41    0.36
   9   7  -3    1.15    0.22
   7  -7  -3    2.47    0.39
  -7  -7   3    2.78    0.48
  -7  -7   3    3.09    0.31
  -7   7   3    2.63    0.34
   7   7  -3    3.11    0.32
   7   7  -3    2.86    0.39
   7   7  -3    2.95    0.35
   5  -7  -3    2.28    0.29
  -5  -7   3    2.51    0.34
  -5  -7   3    3.07    0.28
   5   7  -3    2.44    0.35
  -5   7   3    2.77    0.31
   5   7  -3    2.31    0.38
   5   7  -3    2.99    0.29
  -3  -7   3    1.02    0.26
  -3  -7   3    1.26    0.16
   3  -7  -3    0.94    0.21
   3  -7  -3    0.89    0.18
   3   7  -3    1.47    0.33
  -3   7   3    0.97    0.22
   3   7  -3    1.41    0.19
   3   7  -3    1.43    0.17
  -1  -7   3    0.54    0.15
   1  -7  -3    0.75    0.21
  -1  -7   3    1.52    0.32
   1  -7  -3    0.75    0.13
   1   7  -3    0.66    0.20
  -1   7   3    0.39    0.14
   1   7  -3    0.79    0.25
   1   7  -3    0.27    0.15
  -1   7   3    0.63    0.21
  -1  -7  -3    4.45    0.42
   1  -7   3    3.92    0.33
  -1  -7  -3    4.70    0.22
   1  -7   3    5.19    0.46
   1  -7   3    4.27    0.34
   1   7   3    4.68    0.23
  -1   7  -3    5.31    0.45
   1   7   3    4.65    0.44
  -1   7  -3    4.09    0.33
  -1   7  -3    4.36    0.35
   3  -7   3    1.08    0.21
  -3  -7  -3    1.04    0.26
   3  -7   3    0.96    0.29
   3  -7   3    0.90    0.18
   3   7   3    1.07    0.29
  -3   7  -3    1.16    0.28
  -3   7  -3    1.03    0.21
   5  -7   3    5.49    0.39
   5  -7   3    5.91    0.56
   5  -7   3    4.25    0.41
   5   7   3    5.00    0.23
   5   7   3    5.31    0.22
  -5   7  -3    4.85    0.41
   5   7   3    4.26    0.52
  -5   7  -3    4.50    0.53
   7  -7   3    1.50    0.33
  -7  -7  -3    1.57    0.19
  -7  -7  -3    1.85    0.34
   7  -7   3    1.47    0.23
   7  -7   3    1.10    0.27
   7   7   3    2.08    0.21
  -7   7  -3    1.13    0.26
  -7   7  -3    1.20    0.31
   7   7   3    1.52    0.21
   7   7   3    1.63    0.38
   9  -7   3    0.67    0.35
   9  -7   3    0.24    0.22
  -9  -7  -3    0.72    0.15
   9  -7   3    0.28    0.33
   9   7   3    0.53    0.17
   9   7   3    0.69    0.18
   9   7   3    0.93    0.77
  -9   7  -3    0.35    0.36
  11  -7   3    0.15    0.40
  11  -7   3    0.22    0.37
  11   7   3    0.15    0.77
  11   7   3    0.18    0.22
  11   7   3    0.48    0.24
  13  -7   3   -0.25    0.40
  13  -7   3   -0.38    0.45
  13   7   3    0.16    0.30
  13   7   3   -0.03    0.57
  13   7   3    0.42    0.27
  15  -7   3    0.44    0.47
  15  -7   3   -0.13    0.55
  15  -7   3   -0.04    0.49
  15   7   3    0.45    0.43
  15   7   3   -0.57    0.67
  15   7   3    0.16    0.33
  17  -7   3    0.53    0.59
  17  -7   3   -0.24    0.66
  17  -7   3    0.11    0.53
  17  -7   3    0.02    0.62
  17   7   3   -0.16    0.40
  17   7   3    0.00    0.73
  17   7   3    0.30    0.44
  17   7   3    0.74    0.80
  16  -8  -3    0.09    0.46
  16  -8  -3    0.50    0.52
  16  -8  -3    0.04    0.48
  16   8  -3    1.09    0.66
  16   8  -3    0.58    0.41
  14  -8  -3    0.67    0.46
  14  -8  -3    0.58    0.45
  14  -8  -3    0.29    0.38
  14   8  -3    1.18    0.34
  14   8  -3    0.83    0.73
  14   8  -3    0.65    0.31
 -12  -8   3    0.28    0.31
 -12  -8   3    0.23    0.42
  12  -8  -3    0.33    0.33
  12   8  -3    0.41    0.29
  12   8  -3    0.30    0.27
  12   8  -3   -0.44    0.61
 -10  -8   3   -0.15    0.23
 -10  -8   3    0.25    0.37
  10  -8  -3   -0.29    0.27
  10   8  -3    0.27    0.23
  10   8  -3   -0.03    0.39
   8  -8  -3    2.59    0.34
  -8  -8   3    3.41    0.56
   8  -8  -3    2.45    0.35
  -8  -8   3    2.84    0.34
  -8   8   3    2.65    0.39
   8   8  -3    2.99    0.43
   8   8  -3    2.84    0.39
   8   8  -3    3.45    0.35
  -6  -8   3    5.81    0.56
  -6  -8   3    5.76    0.36
   6  -8  -3    5.22    0.46
   6  -8  -3    5.32    0.47
   6   8  -3    6.75    0.37
  -6   8   3    5.29    0.40
   6   8  -3    4.25    0.61
   6   8  -3    6.04    0.43
   4  -8  -3   -0.10    0.18
  -4  -8   3    0.24    0.15
   4   8  -3    0.38    0.19
   4   8  -3    0.36    0.16
   2  -8  -3    1.23    0.17
   2  -8  -3    1.10    0.23
  -2  -8   3    1.43    0.30
  -2  -8   3    1.04    0.17
  -2   8   3    1.23    0.25
   2   8  -3    1.09    0.32
   2   8  -3    0.67    0.17
   2   8  -3    1.08    0.17
   0  -8   3    2.11    0.28
   0  -8  -3    2.87    0.21
   0  -8   3    2.90    0.34
   0  -8  -3    2.80    0.39
   0  -8   3    3.07    0.48
   0   8  -3    3.75    0.44
   0   8  -3    2.72    0.34
   0   8  -3    2.70    0.29
   0   8   3    2.50    0.40
   2  -8   3   10.54    0.52
   2  -8   3   10.07    0.50
  -2  -8  -3   10.25    0.38
   2  -8   3   10.53    0.62
  -2  -8  -3   10.71    0.61
  -2   8  -3    9.95    0.60
  -2   8  -3   10.48    0.53
  -2   8  -3   10.41    0.50
   2   8   3   10.03    0.60
   4  -8   3    0.81    0.23
   4   8   3    0.82    0.31
  -4   8  -3    1.01    0.30
  -4   8  -3    0.45    0.21
  -6  -8  -3    2.47    0.35
   6  -8   3    2.20    0.36
   6  -8   3    2.20    0.26
   6  -8   3    2.21    0.31
   6   8   3    2.78    0.16
   6   8   3    2.93    0.16
   6   8   3    2.72    0.41
  -6   8  -3    1.80    0.27
  -6   8  -3    2.10    0.35
   8  -8   3    3.64    0.60
   8  -8   3    2.32    0.41
  -8  -8  -3    3.78    0.60
   8  -8   3    3.10    0.32
   8   8   3    3.32    0.26
  -8   8  -3    2.59    0.41
   8   8   3    3.46    0.63
   8   8   3    3.39    0.25
  10  -8   3   -0.05    0.23
  10  -8   3   -0.13    0.43
  10  -8   3    0.01    0.36
  10   8   3   -0.16    0.19
 -10   8  -3   -0.06    0.36
  10   8   3    0.23    0.17
  10   8   3    0.22    0.47
  12  -8   3    0.20    0.42
  12  -8   3    0.10    0.44
  12   8   3    0.31    0.26
  12   8   3    0.27    0.22
  12   8   3   -0.03    0.56
  14  -8   3    0.86    0.44
  14  -8   3    0.40    0.51
  14  -8   3    0.04    0.44
  14   8   3    0.22    0.28
  14   8   3    0.35    0.32
  14   8   3    1.13    0.64
  16  -8   3   -0.03    0.53
  16  -8   3   -0.81    0.60
  16  -8   3   -0.65    0.52
  16   8   3    0.27    0.52
  16   8   3    0.67    0.79
  16   8   3   -0.25    0.34
  17  -9  -3    0.34    0.48
  17  -9  -3   -0.51    0.56
  17   9  -3    0.01    0.45
  15  -9  -3    0.07    0.39
  15  -9  -3    0.39    0.45
  15  -9  -3    0.61    0.47
  15   9  -3    0.02    0.44
  15   9  -3    0.37    0.62
  13  -9  -3    0.08    0.39
  13  -9  -3   -0.61    0.38
 -13  -9   3   -0.15    0.47
  13  -9  -3    0.84    0.41
  13   9  -3    0.56    0.31
  13   9  -3    0.09    0.31
 -11  -9   3    1.79    0.46
  11  -9  -3    0.31    0.33
 -11  -9   3    1.36    0.29
  11  -9  -3    1.00    0.35
  11   9  -3    1.40    0.27
  11   9  -3    1.40    0.89
  11   9  -3    1.12    0.30
  -9  -9   3    0.62    0.38
   9  -9  -3    0.41    0.30
  -9  -9   3    0.73    0.23
   9   9  -3    0.72    0.27
   9   9  -3    1.22    0.23
  -9   9   3    0.50    0.26
  -7  -9   3    3.32    0.56
  -7  -9   3    3.58    0.33
   7  -9  -3    2.96    0.49
   7  -9  -3    2.60    0.31
   7   9  -3    3.54    0.41
  -7   9   3    3.16    0.39
   7   9  -3    3.94    0.33
   7   9  -3    4.28    0.48
  -5  -9   3    2.39    0.28
  -5  -9   3    2.03    0.33
   5  -9  -3    1.59    0.27
   5  -9  -3    1.32    0.32
   5   9  -3    2.55    0.28
   5   9  -3    2.68    0.29
   5   9  -3    3.32    0.63
  -5   9   3    1.67    0.25
   3  -9  -3    2.10    0.30
   3  -9  -3    2.17    0.24
   3   9  -3    1.78    0.27
   3   9  -3    2.18    0.27
   3   9  -3    1.49    0.40
   1  -9  -3    7.68    0.50
  -1  -9   3    5.48    0.37
  -1  -9   3    6.59    0.45
   1  -9  -3    6.74    0.35
  -1   9   3    6.61    0.50
   1   9  -3    5.87    0.38
   1   9  -3    6.44    0.45
  -1  -9  -3    5.83    0.28
   1  -9   3    6.29    0.57
  -1  -9  -3    5.61    0.51
   1  -9   3    6.10    0.39
   1  -9   3    7.52    0.44
  -1   9  -3    6.33    0.54
  -1   9  -3    7.34    0.46
   1   9   3    5.43    0.55
  -1   9  -3    6.21    0.40
  -3  -9  -3    8.93    0.62
   3  -9   3    9.18    0.66
   3  -9   3    8.98    0.53
   3  -9   3    8.41    0.50
  -3   9  -3    9.62    0.64
  -3   9  -3    8.77    0.51
   3   9   3   10.00    0.63
  -3   9  -3    8.21    0.51
  -5  -9  -3    7.80    0.60
   5  -9   3    6.69    0.48
   5  -9   3    7.42    0.66
   5  -9   3    6.69    0.48
   5   9   3    6.71    0.62
  -5   9  -3    6.86    0.60
  -5   9  -3    7.42    0.49
  -7  -9  -3    1.77    0.22
   7  -9   3    1.64    0.39
   7  -9   3    1.18    0.32
  -7  -9  -3    1.67    0.35
   7  -9   3    1.04    0.25
   7   9   3    1.77    0.16
   7   9   3    1.97    0.41
  -7   9  -3    1.62    0.36
   7   9   3    1.71    0.15
  -9  -9  -3    1.54    0.40
   9  -9   3    0.47    0.27
  -9  -9  -3    0.94    0.20
   9  -9   3    0.08    0.32
   9  -9   3    0.84    0.38
   9   9   3    0.95    0.15
   9   9   3    0.88    0.47
  -9   9  -3    0.62    0.39
   9   9   3    0.98    0.17
  11  -9   3    0.60    0.42
  11  -9   3    0.07    0.37
  11  -9   3    0.15    0.27
  11   9   3    0.51    0.21
 -11   9  -3    0.67    0.42
  11   9   3    1.11    0.55
  11   9   3    0.66    0.20
  13  -9   3    0.43    0.81
  13  -9   3    0.36    0.43
  13   9   3    0.10    0.24
  13   9   3    0.17    0.62
  13   9   3    0.19    0.27
  15  -9   3   -0.16    0.49
  15  -9   3    1.00    0.50
  15  -9   3    0.61    0.57
  15   9   3    0.98    0.74
  15   9   3   -0.07    0.31
  15   9   3    0.30    0.33
  17  -9   3    0.19    0.67
  17  -9   3    0.50    0.60
  17  -9   3    1.44    0.61
  17   9   3   -0.08    0.83
  17   9   3   -0.52    0.37
  17   9   3   -0.13    0.48
  16 -10  -3    0.45    0.43
  16 -10  -3    1.11    0.58
  16 -10  -3   -0.21    0.52
  16  10  -3    0.99    0.75
  16  10  -3   -0.19    0.39
  14 -10  -3    0.18    0.43
 -14 -10   3    0.35    0.53
  14 -10  -3    0.88    0.41
  14 -10  -3   -0.59    0.46
  14  10  -3   -0.09    0.32
  14  10  -3    0.29    0.64
 -12 -10   3    0.13    0.29
  12 -10  -3   -0.18    0.38
  12 -10  -3    0.19    0.39
 -12 -10   3    0.38    0.45
  12  10  -3    0.37    0.31
  12  10  -3    0.59    0.28
  12  10  -3   -0.34    0.96
  10 -10  -3    0.76    0.40
  10 -10  -3    0.77    0.39
 -10 -10   3    1.23    0.26
 -10 -10   3    1.71    0.44
 -10  10   3    1.45    0.32
  10  10  -3    1.54    0.26
  10  10  -3    1.53    0.30
  10  10  -3    1.63    0.90
   8 -10  -3    0.87    0.30
  -8 -10   3    1.51    0.39
  -8 -10   3    1.38    0.21
   8 -10  -3    1.49    0.38
   8  10  -3    0.78    0.44
   8  10  -3    1.64    0.23
   8  10  -3    1.55    0.28
  -8  10   3    1.17    0.27
  -6 -10   3    1.17    0.34
   6 -10  -3    0.88    0.28
  -6 -10   3    1.05    0.19
   6 -10  -3    0.97    0.33
   6  10  -3    1.35    0.20
  -6  10   3    0.80    0.24
   6  10  -3    0.93    0.39
   6  10  -3    1.33    0.25
  -4 -10   3    2.98    0.29
   4 -10  -3    2.89    0.38
  -4 -10   3    3.27    0.40
   4  10  -3    3.88    0.41
   4  10  -3    3.13    0.31
   2 -10  -3    0.50    0.18
   2 -10  -3    0.08    0.27
  -2 -10   3    0.53    0.23
  -2 -10   3    0.79    0.17
   2  10  -3    0.60    0.18
   2  10  -3    0.79    0.38
   0 -10  -3    0.66    0.14
   0 -10   3    0.44    0.38
   0 -10  -3    0.95    0.28
   0  10  -3    0.64    0.23
   0  10  -3    0.27    0.19
  -2 -10  -3    6.56    0.27
  -2 -10  -3    6.63    0.56
   2 -10   3    6.00    0.43
   2 -10   3    5.74    0.48
  -2  10  -3    6.54    0.60
   2  10   3    7.11    0.62
  -2  10  -3    6.76    0.44
  -2  10  -3    6.23    0.47
   4 -10   3   26.72    1.10
   4 -10   3   27.83    1.09
  -4 -10  -3   27.11    1.17
  -4  10  -3   28.13    1.10
   4  10   3   28.28    1.19
  -4  10  -3   24.61    1.16
   6 -10   3    6.87    0.69
   6 -10   3    6.98    0.52
  -6 -10  -3    6.94    0.47
  -6 -10  -3    7.69    0.64
   6 -10   3    5.98    0.54
  -6  10  -3    6.71    0.54
   6  10   3    7.73    0.65
  -6  10  -3    6.87    0.62
   8 -10   3    0.57    0.32
  -8 -10  -3    1.58    0.39
   8 -10   3    2.53    0.44
  -8 -10  -3    1.28    0.24
  -8  10  -3    1.38    0.38
   8  10   3    1.12    0.45
   8  10   3    1.28    0.15
   8  10   3    1.60    0.17
 -10 -10  -3    1.23    0.26
  10 -10   3    0.75    0.44
  10 -10   3    0.28    0.37
 -10 -10  -3    0.88    0.64
  10 -10   3    0.92    0.31
  10  10   3    1.16    0.53
 -10  10  -3    0.84    0.41
  10  10   3    1.05    0.17
  12 -10   3   -0.79    0.38
  12 -10   3    0.52    0.30
  12 -10   3    0.39    0.47
  12  10   3    0.69    0.59
  12  10   3    0.09    0.20
 -12  10  -3    0.18    0.44
  12  10   3    0.10    0.22
  14 -10   3   -0.63    0.45
  14 -10   3    0.32    0.55
  14  10   3   -0.12    0.27
  14  10   3    0.02    0.24
  14  10   3   -0.11    0.65
  16 -10   3    0.42    0.56
  16 -10   3   -0.47    0.64
  16 -10   3    0.26    0.55
  16  10   3    0.14    0.80
  16  10   3   -0.14    0.34
  16  10   3   -0.14    0.32
  17  11  -3    0.61    0.83
  17  11  -3    0.07    0.43
  15 -11  -3    0.89    0.48
  15 -11  -3    0.96    0.53
  15  11  -3    0.19    0.36
  13 -11  -3   -0.08    0.39
 -13 -11   3    0.30    0.53
  13 -11  -3    0.21    0.40
  13  11  -3    0.16    0.64
  13  11  -3    0.43    0.30
  11 -11  -3    0.36    0.38
 -11  11   3    0.64    0.33
  -9 -11   3    0.70    0.22
   9 -11  -3    0.36    0.31
  -9 -11   3    0.68    0.42
   9 -11  -3    0.28    0.29
   9 -11  -3    1.78    0.41
   9  11  -3    0.84    0.34
  -9  11   3    0.22    0.28
   9  11  -3    0.48    0.58
   9  11  -3    1.10    0.23
   7 -11  -3    1.39    0.39
  -7 -11   3    1.21    0.38
   7 -11  -3    1.22    0.31
  -7 -11   3    1.57    0.21
   7  11  -3    1.28    0.22
   7  11  -3    0.98    0.44
  -7  11   3    1.11    0.27
   7  11  -3    1.14    0.28
  -5 -11   3    3.29    0.54
  -5 -11   3    3.45    0.30
   5 -11  -3    3.35    0.34
   5 -11  -3    3.07    0.53
   5  11  -3    3.87    0.32
   5  11  -3    3.65    0.65
  -5  11   3    3.25    0.44
   5  11  -3    3.86    0.44
  -3 -11   3    9.76    0.46
  -3 -11   3    9.47    0.66
   3 -11  -3    7.74    0.51
   3 -11  -3    7.88    0.62
   3  11  -3   10.64    0.57
  -3  11   3    9.58    0.64
   3  11  -3    9.58    0.46
  -1 -11   3    2.63    0.44
   1 -11  -3    3.48    0.30
   1 -11  -3    2.98    0.37
   1 -11  -3    2.44    0.30
  -1 -11   3    3.25    0.31
  -1  11   3    2.82    0.39
   1  11  -3    3.16    0.33
   1  11  -3    3.35    0.42
  -1 -11  -3    4.20    0.50
  -1 -11  -3    3.76    0.27
  -1 -11  -3    4.07    0.23
   1 -11   3    3.64    0.36
   1 -11   3    2.75    0.44
  -1  11  -3    5.08    0.59
  -1  11  -3    3.84    0.44
  -1  11  -3    3.30    0.37
   1  11   3    4.07    0.44
  -3 -11  -3   14.19    0.76
   3 -11   3   14.98    0.71
   3 -11   3   13.46    0.65
  -3  11  -3   13.68    0.80
   3  11   3   14.28    0.80
  -3  11  -3   13.31    0.66
   5 -11   3    2.85    0.31
  -5 -11  -3    3.14    0.55
   5 -11   3    3.28    0.44
   5 -11   3    2.97    0.43
  -5  11  -3    2.50    0.37
   5  11   3    3.50    0.62
  -5  11  -3    3.48    0.35
  -7 -11  -3    4.41    0.63
  -7 -11  -3    5.00    0.70
   7 -11   3    4.13    0.53
   7 -11   3    3.80    0.52
   7 -11   3    4.82    0.70
  -7  11  -3    4.36    0.62
  -7  11  -3    4.50    0.54
   7  11   3    5.71    0.73
   9 -11   3    0.86    0.30
   9 -11   3    0.24    0.33
   9 -11   3    0.94    0.44
  -9 -11  -3    2.00    0.45
   9  11   3    1.18    0.12
  -9  11  -3    1.02    0.41
   9  11   3    1.12    0.49
  11 -11   3    0.04    0.39
 -11 -11  -3    0.59    0.46
  11 -11   3    0.47    0.46
  11 -11   3   -0.15    0.31
  11  11   3    0.07    0.18
  11  11   3    0.34    0.16
  13 -11   3    0.23    0.53
  13 -11   3   -0.27    0.44
  13  11   3   -0.23    0.21
  13  11   3    0.08    0.23
 -13  11  -3    0.07    0.49
  13  11   3    0.09    0.61
  15 -11   3    1.11    0.56
  15 -11   3   -0.80    0.60
  15 -11   3   -0.05    0.50
  15  11   3    1.62    0.75
  15  11   3   -0.01    0.29
  15  11   3   -0.30    0.27
  17 -11   3    0.29    0.74
  17  11   3    1.33    0.91
  16 -12  -3    0.64    0.54
  16  12  -3    2.18    0.85
  16  12  -3    0.37    0.40
 -14 -12   3    0.13    0.57
  14 -12  -3   -0.13    0.48
  14 -12  -3    0.08    0.41
  14  12  -3    0.62    0.72
  14  12  -3    0.68    0.33
 -12 -12   3    0.87    0.54
  12 -12  -3    0.11    0.41
  12 -12  -3    0.59    0.55
  12 -12  -3    0.82    0.42
 -12 -12   3    0.43    0.29
 -12  12   3    0.24    0.35
  12  12  -3    0.72    0.65
  12  12  -3    0.63    0.34
  12  12  -3    0.93    0.30
 -10 -12   3    0.34    0.23
 -10 -12   3   -0.17    0.45
  10 -12  -3   -0.38    0.35
  10 -12  -3    0.17    0.37
  10 -12  -3    0.19    0.47
  10  12  -3    0.38    0.24
 -10  12   3    0.25    0.31
  10  12  -3   -0.33    0.78
  10  12  -3    0.10    0.30
   8 -12  -3    0.27    0.29
   8 -12  -3   -0.09    0.41
  -8 -12   3    0.35    0.39
   8 -12  -3    0.13    0.30
  -8 -12   3    0.21    0.19
  -8  12   3    0.43    0.28
   8  12  -3    0.44    0.29
   8  12  -3    0.45    0.21
   8  12  -3    0.67    0.49
  -6 -12   3    2.49    0.43
   6 -12  -3    2.07    0.33
   6 -12  -3    2.70    0.42
   6 -12  -3    2.46    0.33
  -6 -12   3    2.35    0.31
   6  12  -3    2.91    0.51
   6  12  -3    2.59    0.33
   6  12  -3    2.59    0.25
  -6  12   3    1.99    0.32
  -4 -12   3    5.39    0.35
  -4 -12   3    5.45    0.64
   4 -12  -3    3.78    0.43
   4 -12  -3    4.47    0.45
   4  12  -3    5.59    0.50
  -4  12   3    5.06    0.55
   4  12  -3    5.63    0.36
   2 -12  -3    1.10    0.31
   2 -12  -3    0.97    0.21
  -2 -12   3    0.77    0.37
  -2 -12   3    0.95    0.19
  -2 -12   3    1.22    0.26
   2 -12  -3    0.83    0.21
   2  12  -3    1.14    0.21
   2  12  -3    1.74    0.43
   2  12  -3    1.01    0.26
  -2  12   3    0.47    0.35
   0 -12   3    9.44    0.50
   0 -12  -3    9.60    0.46
   0 -12   3    9.58    0.78
   0 -12  -3    9.81    0.44
   0 -12   3   10.52    0.59
   0 -12  -3    9.11    0.63
   0  12  -3    9.40    0.50
   0  12  -3    9.35    0.69
   0  12  -3   10.08    0.57
   0  12   3    9.01    0.64
  -2 -12  -3    5.61    0.26
   2 -12   3    5.70    0.73
   2 -12   3    5.57    0.43
   2 -12   3    6.25    0.49
  -2 -12  -3    5.63    0.25
  -2 -12  -3    5.72    0.55
   2  12   3    5.29    0.57
  -2  12  -3    5.76    0.44
  -2  12  -3    5.30    0.59
  -4 -12  -3    6.05    0.61
   4 -12   3    5.84    0.53
   4 -12   3    5.46    0.46
   4 -12   3    4.13    0.68
   4  12   3    6.66    0.64
  -4  12  -3    4.64    0.63
  -4  12  -3    6.00    0.50
  -6 -12  -3    3.99    0.61
   6 -12   3    2.34    0.44
  -6 -12  -3    3.66    0.46
   6  12   3    4.39    0.54
  -6  12  -3    3.67    0.47
  -6  12  -3    3.06    0.35
  -8 -12  -3    1.37    0.27
   8 -12   3    0.72    0.37
   8 -12   3    1.68    0.35
   8 -12   3    2.03    0.47
  -8 -12  -3    1.59    0.47
   8  12   3    0.87    0.84
  -8  12  -3    1.14    0.45
  10 -12   3    0.31    0.38
  10 -12   3    1.42    0.50
 -10 -12  -3    0.62    0.50
 -10 -12  -3    0.85    0.25
  10 -12   3    0.68    0.33
 -10  12  -3    0.89    0.46
  10  12   3    1.38    0.56
  12 -12   3   -0.16    0.34
  12 -12   3   -0.23    0.50
  12 -12   3    0.55    0.46
  12  12   3    0.64    0.19
 -12  12  -3    1.05    0.49
  12  12   3    0.51    0.17
  12  12   3    0.74    0.63
  14 -12   3    0.24    0.50
  14 -12   3   -0.40    0.59
  14  12   3   -0.01    0.22
  14  12   3    0.29    0.25
  14  12   3    0.95    0.71
  16 -12   3   -0.47    0.67
  16 -12   3    1.66    0.83
  16 -12   3    0.46    0.65
  16  12   3    0.51    0.31
  16  12   3   -0.41    0.30
  16  12   3    1.59    0.84
 -15 -13   3    0.00    0.64
  15 -13  -3    0.04    0.70
  15 -13  -3    0.28    0.45
  15 -13  -3    1.57    0.52
  15  13  -3    0.77    0.38
  15  13  -3    0.05    0.82
  13 -13  -3    0.02    0.45
  13 -13  -3    0.37    0.59
 -13 -13   3    1.23    0.58
  13 -13  -3    0.43    0.45
  13  13  -3    0.59    0.30
  13  13  -3    0.61    0.72
 -11 -13   3    0.75    0.51
  11 -13  -3    0.69    0.53
 -11 -13   3    0.47    0.26
  11 -13  -3    0.29    0.37
  11 -13  -3   -0.27    0.36
 -11  13   3    0.23    0.35
  11  13  -3   -0.23    0.35
  11  13  -3    0.91    0.63
  11  13  -3    0.36    0.26
   9 -13  -3    0.54    0.33
   9 -13  -3   -0.17    0.46
   9 -13  -3    0.58    0.36
  -9 -13   3    0.55    0.21
  -9 -13   3    0.23    0.45
   9  13  -3    0.55    0.31
   9  13  -3    0.23    0.22
  -9  13   3    0.29    0.31
  -7 -13   3    1.47    0.44
   7 -13  -3    1.28    0.30
   7 -13  -3    0.77    0.43
   7 -13  -3    1.43    0.33
  -7 -13   3    1.64    0.22
   7  13  -3    1.60    0.24
  -7  13   3    1.52    0.33
   7  13  -3    1.84    0.52
   7  13  -3    1.81    0.34
   5 -13  -3    3.10    0.45
  -5 -13   3    3.24    0.45
   5 -13  -3    3.87    0.45
   5 -13  -3    3.07    0.46
  -5 -13   3    3.66    0.33
   5  13  -3    3.19    0.35
   5  13  -3    3.88    0.59
  -5  13   3    3.23    0.38
   5  13  -3    3.22    0.49
   3 -13  -3    3.87    0.41
  -3 -13   3    4.75    0.34
   3 -13  -3    3.80    0.57
   3 -13  -3    3.36    0.41
  -3 -13   3    4.44    0.61
  -3 -13   3    4.41    0.48
  -3  13   3    4.26    0.62
   3  13  -3    4.39    0.50
   3  13  -3    4.29    0.36
   3  13  -3    5.06    0.56
  -1 -13   3    4.92    0.64
  -1 -13   3    5.45    0.49
   1 -13  -3    5.25    0.58
   1 -13  -3    5.01    0.37
   1 -13  -3    5.14    0.38
  -1 -13   3    4.90    0.37
   1  13  -3    4.91    0.50
   1  13  -3    4.81    0.39
  -1  13   3    3.85    0.59
   1  13  -3    5.73    0.69
  -1 -13  -3    9.10    0.42
   1 -13   3    9.05    0.51
  -1 -13  -3    9.23    0.41
   1 -13   3   10.97    0.62
   1 -13   3    9.00    0.77
  -1 -13  -3    9.28    0.68
  -1  13  -3    8.96    0.73
  -1  13  -3    9.69    0.53
   1  13   3    8.98    0.68
   3 -13   3    3.69    0.54
   3 -13   3    3.24    0.50
   3 -13   3    2.96    0.42
  -3 -13  -3    3.24    0.57
  -3  13  -3    3.11    0.41
  -3  13  -3    3.34    0.44
   3  13   3    3.87    0.61
  -5 -13  -3    3.46    0.61
   5 -13   3    2.69    0.48
  -5 -13  -3    3.22    0.50
   5 -13   3    3.20    0.47
   5 -13   3    3.86    0.41
  -5  13  -3    3.21    0.47
  -5  13  -3    4.12    0.65
   5  13   3    3.77    0.68
   7 -13   3    1.73    0.46
  -7 -13  -3    1.91    0.42
   7 -13   3    1.92    0.38
  -7 -13  -3    2.42    0.31
   7 -13   3    2.33    0.47
  -7  13  -3    1.99    0.46
  -9 -13  -3    1.37    0.46
   9 -13   3    0.76    0.45
   9 -13   3    0.35    0.35
   9 -13   3    1.05    0.35
  -9 -13  -3    0.99    0.27
  -9  13  -3    0.89    0.43
   9  13   3    1.09    0.52
  11 -13   3    1.29    0.65
  11 -13   3    0.44    0.43
 -11 -13  -3    0.75    0.53
  11 -13   3    0.83    0.37
 -11  13  -3    0.78    0.48
  11  13   3    1.41    0.60
  13 -13   3    0.07    0.36
  13 -13   3    0.06    0.48
  13 -13   3    0.20    0.57
  13  13   3    0.64    0.18
  13  13   3    0.51    0.65
  13  13   3    0.09    0.17
 -13  13  -3    0.56    0.53
  15 -13   3    0.49    0.56
  15 -13   3    0.06    0.65
  15 -13   3   -0.42    0.51
  15  13   3    0.37    0.25
  15  13   3    0.65    0.81
  16 -14  -3   -0.09    0.50
  16 -14  -3   -1.15    0.70
  16  14  -3    0.13    0.46
  14 -14  -3   -0.26    0.49
  14 -14  -3    0.61    0.64
 -14 -14   3    2.07    0.65
  14 -14  -3    0.78    0.52
  14  14  -3    3.35    0.85
  14  14  -3    1.41    0.34
 -12 -14   3    0.68    0.29
  12 -14  -3   -0.06    0.40
 -12 -14   3    0.70    0.53
  12 -14  -3    0.44    0.44
  12 -14  -3    1.20    0.58
  12  14  -3    1.06    0.29
  12  14  -3    1.01    0.71
 -12  14   3    0.85    0.38
  10 -14  -3   -0.40    0.51
  10 -14  -3   -0.22    0.33
  10 -14  -3    0.12    0.36
 -10 -14   3    0.56    0.23
 -10 -14   3    0.01    0.49
  10  14  -3    0.14    0.24
 -10  14   3    0.07    0.34
  10  14  -3    0.18    0.60
  -8 -14   3    2.51    0.51
  -8 -14   3    2.39    0.34
   8 -14  -3    1.82    0.43
   8 -14  -3    1.71    0.52
   8  14  -3    1.78    0.72
   8  14  -3    2.52    0.40
  -8  14   3    1.93    0.37
   8  14  -3    2.95    0.38
   6 -14  -3    2.27    0.47
  -6 -14   3    2.86    0.48
  -6 -14   3    2.83    0.33
   6 -14  -3    2.16    0.33
   6  14  -3    2.50    0.35
   6  14  -3    2.66    0.37
  -6  14   3    2.64    0.38
  -4 -14   3    4.68    0.36
  -4 -14   3    3.72    0.70
   4 -14  -3    4.29    0.64
   4 -14  -3    4.19    0.48
   4 -14  -3    3.69    0.46
   4  14  -3    5.73    0.76
   4  14  -3    4.10    0.55
  -4  14   3    6.13    0.62
   4  14  -3    5.12    0.39
  -2 -14   3    7.35    0.58
   2 -14  -3    7.75    0.66
  -2 -14   3    6.98    0.43
   2 -14  -3    6.46    0.47
   2 -14  -3    6.15    0.46
  -2 -14   3    8.80    0.76
  -2  14   3    7.31    0.70
   2  14  -3    6.87    0.44
   2  14  -3    6.64    0.73
   2  14  -3    6.78    0.58
   0 -14  -3    3.97    0.59
   0 -14   3    4.47    0.52
   0 -14  -3    4.06    0.34
   0 -14   3    4.02    0.68
   0 -14   3    4.55    0.39
   0 -14  -3    4.61    0.32
   0  14  -3    4.49    0.64
   0  14   3    3.74    0.58
   0  14  -3    4.55    0.39
   2 -14   3    4.80    0.73
  -2 -14  -3    3.25    0.59
   2 -14   3    3.74    0.33
  -2 -14  -3    3.41    0.21
  -2 -14  -3    3.24    0.23
   2 -14   3    4.31    0.54
   2  14   3    4.43    0.60
  -2  14  -3    4.65    0.65
  -2  14  -3    3.08    0.44
   4 -14   3    1.70    0.32
   4 -14   3    1.85    0.51
   4 -14   3    2.05    0.37
  -4 -14  -3    1.63    0.40
   4  14   3    1.44    0.43
  -4  14  -3    1.95    0.56
  -4  14  -3    1.07    0.29
   6 -14   3    1.34    0.35
   6 -14   3    0.95    0.34
   6 -14   3    0.53    0.47
  -6 -14  -3    1.58    0.44
  -6 -14  -3    1.29    0.31
  -6  14  -3    0.63    0.40
  -6  14  -3    1.16    0.34
   8 -14   3    2.09    0.40
   8 -14   3    2.14    0.41
   8 -14   3    3.14    0.55
  -8 -14  -3    3.34    0.53
  -8 -14  -3    3.42    0.50
   8  14   3    2.72    0.55
  -8  14  -3    2.74    0.51
  10 -14   3    1.14    0.39
 -10 -14  -3    1.58    0.31
  10 -14   3    0.77    0.41
 -10 -14  -3    1.99    0.55
 -10  14  -3    0.98    0.47
  10  14   3    1.45    0.58
 -12 -14  -3    0.30    0.58
  12 -14   3    0.39    0.40
  12 -14   3    0.18    0.46
  12 -14   3   -0.04    0.56
 -12  14  -3    0.02    0.50
  12  14   3    0.29    0.63
  14 -14   3   -0.27    0.52
  14 -14   3    0.08    0.65
  14 -14   3    0.28    0.40
 -14  14  -3    0.14    0.54
  14  14   3   -0.01    0.71
  16 -14   3   -0.31    0.74
  16  14   3   -0.46    0.94
 -15 -15   3    0.25    0.70
  15 -15  -3    0.91    0.70
  15 -15  -3   -0.42    0.53
  15  15  -3    0.52    0.38
 -13 -15   3    1.20    0.63
  13 -15  -3    1.36    0.64
  13 -15  -3    0.70    0.43
  13 -15  -3    0.92    0.49
  13  15  -3    0.86    0.33
  11 -15  -3    0.33    0.37
 -11 -15   3    1.11    0.26
  11 -15  -3    0.61    0.43
 -11 -15   3    1.41    0.57
  11 -15  -3    1.81    0.60
  11  15  -3    0.83    0.28
 -11  15   3    0.83    0.39
  11  15  -3    1.95    0.68
   9 -15  -3    0.33    0.38
   9 -15  -3    0.10    0.33
  -9 -15   3    0.19    0.49
  -9 -15   3    0.26    0.21
   9  15  -3    0.33    0.25
  -9  15   3    0.17    0.34
   7 -15  -3    3.44    0.53
   7 -15  -3    2.63    0.39
  -7 -15   3    3.06    0.34
  -7 -15   3    2.85    0.53
  -7  15   3    2.47    0.41
   7  15  -3    3.16    0.29
   7  15  -3    3.83    0.66
   7  15  -3    2.47    0.48
   5 -15  -3    1.93    0.33
  -5 -15   3    2.21    0.32
  -5 -15   3    2.50    0.48
   5 -15  -3    2.30    0.33
   5  15  -3    2.24    0.34
   5  15  -3    2.33    0.34
   5  15  -3    2.60    0.58
  -5  15   3    2.00    0.38
  -3 -15   3    7.47    0.43
   3 -15  -3    6.46    0.70
   3 -15  -3    5.94    0.50
  -3 -15   3    6.94    0.58
  -3 -15   3    6.11    0.73
   3 -15  -3    5.81    0.50
   3  15  -3    8.07    0.45
   1 -15  -3    7.93    0.48
   1 -15  -3    8.55    0.48
  -1 -15   3    8.44    0.49
   1 -15  -3    7.08    0.68
  -1 -15   3    8.61    0.63
  -1 -15   3    8.29    0.80
   1  15  -3    8.07    0.50
   1  15  -3    8.08    0.79
  -1 -15  -3    2.87    0.28
  -1 -15  -3    2.57    0.26
  -1 -15  -3    3.42    0.63
   1 -15   3    4.35    0.57
   1 -15   3    3.09    0.40
   1 -15   3    3.24    0.37
  -1  15  -3    3.34    0.42
  -1  15  -3    2.98    0.52
   3 -15   3    1.49    0.30
   3 -15   3    1.61    0.32
  -3 -15  -3    1.60    0.42
  -3  15  -3    1.26    0.41
  -3  15  -3    1.40    0.30
  -5 -15  -3    1.76    0.37
  -5 -15  -3    1.32    0.44
   5 -15   3    0.72    0.54
   5 -15   3    1.11    0.34
   5 -15   3    1.65    0.37
  -5  15  -3    1.28    0.46
  -5  15  -3    1.32    0.34
  -7 -15  -3    1.68    0.34
   7 -15   3    1.61    0.40
   7 -15   3    1.28    0.40
   7 -15   3    1.63    0.56
  -7 -15  -3    1.50    0.46
   7  15   3    1.68    0.53
  -7  15  -3    1.19    0.84
  -9 -15  -3    1.63    0.55
  -9 -15  -3    1.93    0.32
   9 -15   3    1.94    0.85
   9 -15   3    1.52    0.41
   9 -15   3    1.08    0.41
   9  15   3    1.32    0.60
  -9  15  -3    1.60    0.51
  11 -15   3    0.05    0.45
 -11 -15  -3    1.25    0.59
 -11 -15  -3    0.98    0.31
  11 -15   3    0.64    0.57
  11 -15   3    0.71    0.43
 -11  15  -3    1.10    0.53
  11  15   3    0.65    0.60
  13 -15   3    0.13    0.41
  13 -15   3    0.40    0.49
 -13 -15  -3    0.21    0.60
  13 -15   3   -0.50    0.61
  13  15   3    0.93    0.69
 -13  15  -3    0.32    0.53
  15 -15   3   -0.41    0.60
  15 -15   3   -1.34    0.70
  15  15   3    0.65    0.81
 -15  15  -3   -0.63    0.59
  14 -16  -3   -0.31    0.47
  14 -16  -3    1.36    0.68
  14 -16  -3   -0.32    0.50
 -14 -16   3    1.56    0.70
  14  16  -3    0.24    0.32
  14  16  -3    1.71    0.86
 -14  16   3   -0.11    0.56
 -12 -16   3    1.90    0.63
  12 -16  -3    0.17    0.39
  12 -16  -3    0.94    0.49
  12  16  -3    2.73    0.80
  12  16  -3    0.94    0.32
 -10 -16   3    0.84    0.57
  10 -16  -3    0.56    0.38
 -10 -16   3    0.80    0.24
  10 -16  -3    0.37    0.42
  10 -16  -3    1.34    0.58
 -10  16   3    0.98    0.39
  10  16  -3    2.48    0.69
  10  16  -3    1.20    0.27
  -8 -16   3   -0.33    0.48
  -8 -16   3    0.00    0.20
   8 -16  -3    0.19    0.34
   8 -16  -3    0.15    0.36
   8  16  -3   -0.11    0.22
  -8  16   3   -0.07    0.35
   6 -16  -3    4.62    0.76
   6 -16  -3    4.66    0.59
  -6 -16   3    5.95    0.39
   6 -16  -3    4.80    0.57
  -6  16   3    4.49    0.68
   6  16  -3    5.24    0.90
   6  16  -3    5.69    0.41
  -4 -16   3    8.60    0.46
   4 -16  -3    6.82    0.57
   4 -16  -3    7.14    0.57
   4 -16  -3    6.92    0.78
  -4 -16   3    8.28    0.83
  -4 -16   3    8.49    0.65
   4  16  -3    8.21    0.48
   4  16  -3    7.99    1.15
  -4  16   3    8.39    0.79
   2 -16  -3    7.62    0.53
  -2 -16   3    9.33    0.67
  -2 -16   3    8.35    0.49
   2 -16  -3    8.32    0.76
   2 -16  -3    7.58    0.53
  -2 -16   3    8.65    0.84
   2  16  -3    8.43    0.51
  -2  16   3    9.86    0.86
   0 -16  -3    4.47    0.70
   0 -16   3    4.32    0.77
   0 -16  -3    4.73    0.37
   0 -16   3    6.44    0.64
   0 -16  -3    4.97    0.38
   0 -16   3    5.64    0.45
   0  16   3    5.19    0.91
   0  16  -3    5.40    0.47
   2 -16   3    1.75    0.35
   2 -16   3    2.30    0.60
  -2 -16  -3    1.77    0.19
  -2 -16  -3    1.85    0.44
  -2 -16  -3    1.54    0.22
   2 -16   3    1.64    0.30
  -2  16  -3    1.72    0.47
   2  16   3    0.80    0.45
  -2  16  -3    1.52    0.30
   4 -16   3    1.01    0.37
  -4 -16  -3    1.14    0.45
   4 -16   3    0.63    0.59
  -4 -16  -3    0.94    0.41
   4 -16   3    0.75    0.32
  -4  16  -3    0.39    0.41
   4  16   3    0.85    0.64
  -4  16  -3    1.44    0.34
   6 -16   3    2.22    0.41
   6 -16   3    2.62    0.63
  -6 -16  -3    2.24    0.40
  -6 -16  -3    1.68    0.47
   6 -16   3    3.06    0.46
  -6  16  -3    2.41    0.42
   6  16   3    1.92    0.54
  -6  16  -3    2.09    0.54
  -8 -16  -3    1.33    0.34
   8 -16   3    0.61    0.41
  -8 -16  -3    1.20    0.47
  -8  16  -3    0.83    0.48
   8  16   3   -0.14    0.58
  10 -16   3    0.67    0.62
  10 -16   3    1.61    0.47
 -10 -16  -3    1.73    0.35
 -10 -16  -3    1.47    0.60
  10 -16   3    0.53    0.42
  10  16   3    2.04    0.61
 -10  16  -3    1.80    0.54
  12 -16   3    0.65    0.50
 -12 -16  -3    0.52    0.58
  12 -16   3   -0.56    0.64
  12 -16   3    0.26    0.44
  12  16   3    1.41    0.69
 -12  16  -3    1.00    0.57
  14 -16   3    0.85    0.55
  14 -16   3   -0.33    0.44
  14  16   3    1.95    0.81
 -14  16  -3    0.48    0.57
 -13 -17   3    0.91    0.66
  13 -17  -3    0.46    0.44
  13 -17  -3    0.85    0.51
  13 -17  -3    1.18    0.70
  13  17  -3    0.61    0.32
  13  17  -3    0.93    0.85
 -13  17   3    0.03    0.30
  11 -17  -3    2.67    0.62
 -11 -17   3    1.59    0.63
  11 -17  -3    1.28    0.47
  11 -17  -3    0.68    0.40
 -11  17   3    0.87    0.77
  11  17  -3    1.42    0.74
  11  17  -3    1.04    0.29
   9 -17  -3    1.39    0.39
  -9 -17   3    1.60    0.24
   9 -17  -3    2.44    0.59
  -9 -17   3    1.64    0.58
   9 -17  -3    1.82    0.43
  -9  17   3    1.38    0.43
   9  17  -3    2.01    0.67
   9  17  -3    1.80    0.28
  -7 -17   3   -0.06    0.47
   7 -17  -3    0.03    0.41
   7 -17  -3   -0.26    0.34
  -7 -17   3    0.40    0.20
   7  17  -3    0.24    0.23
  -7  17   3    0.22    0.39
   5 -17  -3    4.09    0.42
  -5 -17   3    3.85    0.59
  -5 -17   3    3.94    0.37
   5 -17  -3    3.44    0.40
   5 -17  -3    4.25    0.56
   5  17  -3    3.92    0.40
   5  17  -3    3.94    0.67
  -5  17   3    3.01    0.48
   3 -17  -3    7.28    0.81
   3 -17  -3    7.67    0.57
  -3 -17   3    8.46    0.48
  -3 -17   3    7.65    1.27
   3 -17  -3    7.47    0.57
   3  17  -3    8.34    0.50
  -3  17   3    9.37    1.11
   3  17  -3    5.96    0.97
   1 -17  -3    3.39    0.42
   1 -17  -3    3.96    0.53
  -1 -17   3    4.24    0.74
  -1 -17   3    5.04    0.43
   1 -17  -3    4.03    0.41
  -1 -17   3    4.49    0.61
  -1  17   3    5.38    0.61
   1  17  -3    4.78    0.45
   1  17  -3    5.15    0.68
  -1 -17  -3    5.27    0.36
   1 -17   3    8.41    1.00
   1 -17   3    5.71    0.50
  -1 -17  -3    4.99    0.74
  -1 -17  -3    5.88    0.35
   1 -17   3    5.83    0.88
  -1  17  -3    6.14    1.02
  -1  17  -3    5.12    0.50
   1  17   3    4.62    0.80
  -3 -17  -3    2.61    0.49
  -3 -17  -3    2.90    0.52
   3 -17   3    3.03    0.47
   3 -17   3    2.42    0.38
   3 -17   3    3.33    0.68
   3  17   3    3.11    0.51
  -3  17  -3    3.05    0.59
  -3  17  -3    2.84    0.38
   5 -17   3    0.27    0.36
   5 -17   3    0.20    0.39
   5 -17   3   -1.06    1.07
  -5 -17  -3    0.50    0.47
  -5  17  -3    0.02    0.43
  -5  17  -3    0.21    0.34
   5  17   3    0.02    0.49
  -7 -17  -3    1.34    0.50
   7 -17   3    1.05    0.42
   7 -17   3    1.07    0.39
  -7 -17  -3    1.38    0.36
  -7  17  -3    2.09    0.55
   7  17   3    0.06    0.54
  -9 -17  -3    3.21    0.43
   9 -17   3    2.42    0.50
   9 -17   3    2.37    0.72
  -9 -17  -3    2.82    0.59
   9 -17   3    2.14    0.49
   9  17   3    3.51    0.66
  -9  17  -3    2.23    0.57
 -11 -17  -3    0.91    0.34
  11 -17   3   -0.18    0.66
  11 -17   3    1.09    0.49
 -11 -17  -3    1.95    0.66
  11 -17   3    0.42    0.48
 -11  17  -3    0.63    0.55
  11  17   3    1.49    0.67
 -13 -17  -3    0.77    0.67
  13 -17   3   -0.76    0.74
  13 -17   3    1.41    0.51
  13 -17   3    0.96    0.55
 -13  17  -3    0.16    0.56
  13  17   3    1.25    0.77
 -14 -18   3    1.19    0.74
  14  18  -3    2.92    0.96
 -12 -18   3    0.82    0.64
  12 -18  -3    1.23    0.52
  12 -18  -3    1.61    0.71
  12 -18  -3   -0.28    0.42
  12  18  -3    0.19    0.29
  12  18  -3    0.68    0.84
 -12  18   3    0.36    0.31
  10 -18  -3    2.47    0.63
  10 -18  -3    0.95    0.43
 -10 -18   3    1.04    0.61
  10 -18  -3    0.81    0.41
  10  18  -3    0.99    0.27
  10  18  -3    2.55    0.74
 -10  18   3    0.51    0.42
  -8 -18   3    0.79    0.21
   8 -18  -3    0.90    0.39
   8 -18  -3    0.45    0.37
   8 -18  -3    1.17    0.55
  -8 -18   3    0.99    0.56
   8  18  -3    0.97    0.27
   8  18  -3    1.68    0.76
  -8  18   3    0.93    0.45
  -6 -18   3    0.46    0.53
  -6 -18   3    0.29    0.20
   6 -18  -3   -0.81    0.47
   6 -18  -3   -0.02    0.32
   6 -18  -3   -0.03    0.34
  -6  18   3    0.52    0.43
   6  18  -3    0.51    0.23
   4 -18  -3    7.05    0.95
  -4 -18   3    8.16    0.74
   4 -18  -3    8.02    0.62
  -4 -18   3    8.29    0.87
   4 -18  -3    7.50    0.86
  -4 -18   3    8.57    0.48
  -4  18   3    9.65    0.91
   4  18  -3    7.62    0.51
   4  18  -3    6.77    0.97
   2 -18  -3   20.53    0.95
   2 -18  -3   21.85    1.19
  -2 -18   3   22.51    1.24
  -2 -18   3   22.72    0.92
  -2 -18   3   22.62    1.11
   2 -18  -3   21.20    0.96
   2  18  -3   21.96    0.94
  -2  18   3   21.69    1.30
   2  18  -3   23.97    1.32
   0 -18   3    7.54    0.77
   0 -18   3    8.02    0.55
   0 -18  -3    7.87    0.83
   0 -18  -3    7.58    0.48
   0 -18  -3    8.02    0.47
   0 -18   3    8.56    0.93
   0  18   3    7.96    1.16
   0  18  -3    8.54    0.56
  -2 -18  -3    2.46    0.24
   2 -18   3    2.36    0.46
  -2 -18  -3    3.37    0.50
  -2 -18  -3    2.35    0.26
   2  18   3    2.09    0.55
  -2  18  -3    2.17    0.36
   4 -18   3    1.59    0.69
  -4 -18  -3    1.34    0.48
   4 -18   3    1.59    0.44
   4 -18   3    2.52    0.69
  -4 -18  -3    1.71    0.47
  -4  18  -3    1.41    0.49
  -4  18  -3    1.79    0.37
   4  18   3    1.90    0.55
   6 -18   3    1.02    0.38
   6 -18   3    0.49    0.39
  -6 -18  -3    1.35    0.39
  -6 -18  -3    1.09    0.50
   6 -18   3    2.49    0.74
  -6  18  -3    1.37    0.55
   8 -18   3   -0.08    0.73
   8 -18   3    0.46    0.46
   8 -18   3    0.33    0.44
  -8 -18  -3    1.10    0.37
  -8  18  -3    0.92    0.55
   8  18   3    0.26    0.55
 -10 -18  -3    1.10    0.38
 -10 -18  -3    1.44    0.61
  10 -18   3    0.96    0.50
  10 -18   3    0.73    0.74
  10 -18   3    1.06    0.50
 -10  18  -3    1.31    0.59
  10  18   3    1.26    0.59
  12 -18   3    0.66    0.54
  12 -18   3    0.79    0.52
 -12 -18  -3    0.60    0.65
 -12  18  -3    0.63    0.61
  12  18   3    1.61    0.74
 -14 -18  -3    1.56    0.79
  14 -18   3   -0.08    0.54
 -14  18  -3    0.65    0.61
  13 -19  -3   -0.56    0.82
  13 -19  -3    0.37    0.48
 -13 -19   3    1.29    0.68
  13  19  -3    1.52    0.92
 -11 -19   3    0.56    0.66
  11 -19  -3    0.14    0.42
  11 -19  -3    0.69    0.45
  11 -19  -3    2.36    0.66
  11  19  -3    1.37    0.83
  11  19  -3    0.73    0.27
 -11  19   3    0.30    0.53
   9 -19  -3    0.46    0.40
  -9 -19   3    1.34    0.60
   9 -19  -3    1.48    0.60
   9 -19  -3    0.60    0.41
  -9  19   3    0.21    0.45
   9  19  -3    0.82    0.80
   9  19  -3    0.75    0.26
   7 -19  -3    2.31    0.41
   7 -19  -3    3.30    0.59
  -7 -19   3    2.27    0.26
   7 -19  -3    2.25    0.42
  -7 -19   3    2.21    0.58
   7  19  -3    2.50    0.30
  -7  19   3    2.82    0.50
   7  19  -3    2.44    0.78
   5 -19  -3    3.02    0.55
  -5 -19   3    3.62    0.38
   5 -19  -3    3.06    0.39
   5 -19  -3    3.18    0.63
  -5 -19   3    2.87    0.59
  -5  19   3    2.66    0.53
   5  19  -3    3.29    0.41
   5  19  -3    4.10    0.74
   3 -19  -3    5.45    0.56
  -3 -19   3    7.31    0.75
   3 -19  -3    5.73    0.56
   3 -19  -3    6.65    0.86
  -3 -19   3    6.33    0.47
  -3 -19   3    4.99    0.88
   3  19  -3    6.82    0.51
   1 -19  -3   13.37    0.72
   1 -19  -3   15.63    1.07
  -1 -19   3   15.22    0.75
   1 -19  -3   14.24    0.72
  -1 -19   3   16.74    0.98
  -1 -19   3   14.61    1.11
   1  19  -3   16.83    1.13
   1  19  -3   15.71    0.76
  -1  19   3   15.06    1.14
   1 -19   3    1.51    0.48
  -1 -19  -3    1.55    0.22
  -1 -19  -3    1.49    0.48
   1 -19   3    1.13    0.57
  -1 -19  -3    1.47    0.20
  -1 -19  -3    1.91    0.49
   1 -19   3    1.77    0.41
   1  19   3    1.35    0.59
  -1  19  -3    1.32    0.50
  -1  19  -3    1.30    0.33
  -3 -19  -3    0.05    0.46
  -3 -19  -3   -0.08    0.38
   3 -19   3   -0.22    0.33
   3 -19   3   -0.09    0.72
  -3  19  -3    0.12    0.34
  -3  19  -3    0.23    0.49
   5 -19   3    6.12    0.69
  -5 -19  -3    6.42    0.91
   5 -19   3    5.67    0.80
  -5 -19  -3    5.91    0.77
   5 -19   3    8.55    0.93
  -5  19  -3    6.66    0.97
   5  19   3    5.90    0.91
   7 -19   3    4.66    0.85
  -7 -19  -3    3.15    0.48
   7 -19   3    3.55    0.56
  -7 -19  -3    3.43    0.62
   7 -19   3    3.48    0.52
   7  19   3    3.20    0.63
  -7  19  -3    3.24    0.60
   9 -19   3    0.80    0.49
  -9 -19  -3    0.93    0.41
   9 -19   3    0.44    0.48
   9 -19   3    0.00    0.82
  -9 -19  -3    1.70    0.59
  -9  19  -3    1.23    0.61
   9  19   3    2.41    0.65
 -11 -19  -3    0.92    0.65
  11 -19   3   -1.11    0.83
 -11 -19  -3    0.75    0.38
  11 -19   3    0.96    0.51
  11 -19   3    0.41    0.53
 -11  19  -3    1.39    0.62
  11  19   3    1.37    0.72
 -13 -19  -3   -0.12    0.70
  13 -19   3    0.03    0.52
 -13  19  -3   -0.02    0.61
  12 -20  -3    1.38    0.54
  12 -20  -3   -0.02    0.51
  12 -20  -3   -0.05    0.48
 -12 -20   3    1.09    0.71
  12  20  -3    1.74    0.94
  12  20  -3    0.57    0.28
  10 -20  -3    0.06    0.46
 -10 -20   3    0.27    0.15
  10 -20  -3    0.82    0.48
  10 -20  -3   -0.07    0.44
 -10 -20   3    0.44    0.66
  10  20  -3    1.06    0.83
  10  20  -3    0.72    0.26
 -10  20   3    0.31    0.48
  -8 -20   3    1.63    0.62
   8 -20  -3    1.25    0.40
   8 -20  -3    0.83    0.41
   8 -20  -3    0.18    0.66
   8  20  -3    1.48    0.27
   8  20  -3    2.97    0.81
  -8  20   3    0.95    0.52
  -6 -20   3    4.18    0.64
   6 -20  -3    3.69    0.45
  -6 -20   3    3.41    0.38
   6 -20  -3    3.32    0.46
   6 -20  -3    3.01    0.64
   6  20  -3    4.12    0.83
   6  20  -3    3.72    0.42
  -6  20   3    3.64    0.59
   4 -20  -3    4.76    0.60
   4 -20  -3    5.05    0.59
  -4 -20   3    5.29    0.77
  -4 -20   3    5.62    0.91
  -4 -20   3    5.78    0.44
   4 -20  -3    4.67    0.87
   4  20  -3    5.67    0.49
  -4  20   3    5.52    0.93
   4  20  -3    6.42    0.85
  -2 -20   3    2.53    0.55
   2 -20  -3    1.96    0.32
   2 -20  -3    1.80    0.57
  -2 -20   3    1.50    0.52
  -2 -20   3    2.32    0.29
   2 -20  -3    1.96    0.32
   2  20  -3    2.96    0.34
   2  20  -3    3.51    0.67
   0 -20  -3    2.69    0.38
   0 -20  -3    4.22    0.55
   0 -20   3    3.76    0.51
   0 -20  -3    3.83    0.41
   0 -20  -3    4.49    0.63
   0 -20   3    2.64    0.58
   0 -20   3    3.36    0.49
   0  20  -3    3.88    0.51
   0  20  -3    4.15    0.63
   2 -20   3    7.89    0.93
   2 -20   3    4.66    0.60
  -2 -20  -3    5.84    0.63
  -2 -20  -3    4.95    0.31
  -2 -20  -3    4.78    0.33
  -2 -20  -3    4.70    0.87
   2 -20   3    6.04    0.78
   2  20   3    5.35    0.71
  -2  20  -3    5.70    0.60
  -2  20  -3    4.60    0.63
  -4 -20  -3    2.76    0.50
   4 -20   3    3.35    0.86
   4 -20   3    2.79    0.44
  -4 -20  -3    2.76    0.55
   4 -20   3    4.50    0.78
   4  20   3    3.77    0.64
  -4  20  -3    3.08    0.45
  -4  20  -3    2.75    0.58
   6 -20   3    5.85    0.90
  -6 -20  -3    5.61    0.90
  -6 -20  -3    3.61    0.49
   6 -20   3    3.73    0.53
   6 -20   3    3.64    0.56
  -6  20  -3    3.90    0.68
   8 -20   3    3.62    0.91
  -8 -20  -3    4.69    0.72
   8 -20   3    3.28    0.59
   8 -20   3    2.79    0.50
  -8 -20  -3    5.58    0.96
  -8  20  -3    4.57    0.73
   8  20   3    3.29    0.65
  10 -20   3    0.56    0.63
  10 -20   3    0.29    0.47
  10 -20   3    0.01    0.90
 -10 -20  -3    0.31    0.40
 -10 -20  -3    0.86    0.66
 -10  20  -3    0.63    0.63
  10  20   3    0.83    0.65
  12 -20   3   -0.08    0.63
  12 -20   3   -0.46    0.54
  12  20   3    1.65    1.11
 -12  20  -3    0.25    0.63
  11 -21  -3    1.90    0.65
  11 -21  -3    0.26    0.45
  11 -21  -3    0.67    0.53
 -11 -21   3    1.04    0.74
  11 -21  -3    1.21    0.53
  11  21  -3    0.68    0.26
  11  21  -3    0.26    0.93
 -11  21   3    0.35    0.36
   9 -21  -3    1.79    0.60
  -9 -21   3    1.13    0.65
   9 -21  -3    0.84    0.47
   9 -21  -3    0.64    0.47
   9 -21  -3    0.19    0.40
  -9  21   3    0.04    0.50
   9  21  -3   -0.21    0.82
   9  21  -3    0.87    0.25
   7 -21  -3    0.99    0.42
  -7 -21   3    1.43    0.62
   7 -21  -3    1.30    0.56
   7 -21  -3    1.58    0.49
   7 -21  -3    0.48    0.38
   7  21  -3    0.97    0.26
  -7  21   3    0.70    0.52
   7  21  -3    0.01    0.76
  -5 -21   3    3.86    0.68
   5 -21  -3    3.22    0.44
   5 -21  -3    3.44    0.61
  -5 -21   3    3.61    0.39
   5  21  -3    3.16    0.45
  -5  21   3    2.99    0.58
   5  21  -3    3.51    0.81
   3 -21  -3    7.99    0.63
   3 -21  -3    8.58    0.65
  -3 -21   3    9.45    0.94
  -3 -21   3    8.59    0.54
  -3 -21   3    8.15    0.97
   3 -21  -3    9.19    0.97
   3  21  -3    8.95    1.10
   3  21  -3    8.37    0.59
   1 -21  -3    3.42    0.45
  -1 -21   3    4.08    0.50
   1 -21  -3    4.80    0.57
   1 -21  -3    3.87    0.47
  -1 -21   3    3.89    0.62
   1 -21  -3    4.17    0.61
   1  21  -3    3.60    0.53
   1  21  -3    3.68    0.65
  -1  21   3    5.06    0.76
   1 -21   3    3.25    0.40
  -1 -21  -3    2.88    0.37
  -1 -21  -3    4.01    0.34
  -1 -21  -3    4.43    0.61
  -1 -21  -3    3.88    0.64
   1 -21   3    2.94    0.52
   1 -21   3    4.10    0.67
  -1  21  -3    2.79    0.60
   1  21   3    3.83    0.75
  -1  21  -3    3.17    0.42
   3 -21   3    5.65    0.79
   3 -21   3    3.64    0.54
  -3 -21  -3    5.82    0.63
  -3 -21  -3    4.97    0.88
   3 -21   3    4.32    0.66
   3  21   3    5.14    0.74
  -3  21  -3    4.70    0.70
  -3  21  -3    3.84    0.59
   5 -21   3    1.35    0.52
  -5 -21  -3    1.64    0.60
   5 -21   3    2.76    0.79
  -5 -21  -3    2.28    0.53
   5 -21   3    1.49    0.43
  -5  21  -3    1.82    0.65
   5  21   3    2.18    0.57
  -7 -21  -3    1.76    0.63
  -7 -21  -3    2.41    0.51
   7 -21   3    1.46    0.49
   7 -21   3    1.90    0.57
   7 -21   3    3.23    0.89
  -7  21  -3    2.51    0.63
   7  21   3    2.62    0.62
   9 -21   3    2.62    0.94
   9 -21   3    0.52    0.53
  -9 -21  -3    1.38    0.60
  -9 -21  -3    1.38    0.48
   9 -21   3    0.39    0.48
   9  21   3    1.90    0.65
  -9  21  -3    1.19    0.65
  11 -21   3    0.05    0.54
 -11 -21  -3    0.22    0.43
  11 -21   3   -0.27    0.58
 -11 -21  -3    0.21    0.70
 -11  21  -3    0.19    0.66
  11  21   3    1.62    0.81
  10 -22  -3    0.73    0.54
  10 -22  -3    0.52    0.49
 -10 -22   3    0.66    0.74
 -10 -22   3    0.27    0.16
  10 -22  -3    2.11    0.66
  10 -22  -3    0.53    0.45
  10  22  -3    0.66    0.25
 -10  22   3    0.37    0.43
  10  22  -3   -0.99    0.92
  -8 -22   3    1.33    0.64
   8 -22  -3    0.63    0.41
   8 -22  -3    0.82    0.43
   8 -22  -3    1.10    0.60
   8 -22  -3    1.56    0.52
  -8  22   3    1.25    0.56
   8  22  -3   -1.08    0.85
   8  22  -3    1.09    0.26
   6 -22  -3    1.14    0.39
   6 -22  -3    2.56    0.51
   6 -22  -3    0.93    0.39
   6 -22  -3    1.52    0.58
  -6 -22   3    1.91    0.63
   6  22  -3    1.25    0.81
   6  22  -3    1.56    0.28
  -6  22   3    1.41    0.57
   4 -22  -3    2.31    0.61
  -4 -22   3    2.77    0.63
  -4 -22   3    2.42    0.51
  -4 -22   3    1.94    0.27
   4 -22  -3    1.49    0.38
   4 -22  -3    1.40    0.37
   4 -22  -3    2.26    0.51
   4  22  -3    2.49    0.33
  -4  22   3    1.85    0.59
  -2 -22   3    5.00    0.49
   2 -22  -3    3.74    0.52
  -2 -22   3    3.72    0.66
   2 -22  -3    4.55    0.68
   2 -22  -3    5.86    0.89
   2 -22  -3    4.96    0.54
  -2  22   3    6.16    1.13
   2  22  -3    3.95    0.72
   2  22  -3    4.47    0.55
   0 -22  -3    3.99    0.63
   0 -22   3    4.37    0.75
   0 -22   3    3.80    0.41
   0 -22  -3    3.38    0.40
   0 -22  -3    4.33    0.66
   0 -22  -3    4.14    0.45
   0  22  -3    3.56    0.42
   0  22   3    3.84    0.75
   0  22  -3    3.85    0.68
   2 -22   3    1.25    0.47
  -2 -22  -3    2.23    0.60
  -2 -22  -3    2.74    0.54
  -2 -22  -3    2.04    0.26
   2 -22   3    2.59    0.69
   2 -22   3    2.42    0.40
  -2  22  -3    2.33    0.62
   2  22   3    2.17    0.72
   4 -22   3    3.41    0.48
  -4 -22  -3    5.03    0.62
   4 -22   3    5.19    0.97
  -4 -22  -3    2.87    0.63
   4 -22   3    3.62    0.78
   4  22   3    3.26    0.73
  -4  22  -3    3.14    0.65
  -6 -22  -3    2.29    0.49
   6 -22   3    2.38    0.50
   6 -22   3    2.09    0.55
   6 -22   3    4.55    0.89
  -6 -22  -3    3.00    0.62
  -6  22  -3    1.80    0.65
   6  22   3    3.26    0.65
  -8 -22  -3    0.61    0.48
   8 -22   3    1.34    0.90
  -8 -22  -3    0.88    0.57
   8 -22   3    0.41    0.56
   8 -22   3    1.20    0.54
  -8  22  -3    0.18    0.66
   8  22   3    2.35    0.69
  10 -22   3    1.40    1.03
  10 -22   3    0.65    0.56
 -10 -22  -3    1.48    0.68
 -10 -22  -3    1.03    0.49
  10 -22   3    1.33    0.59
  10  22   3    1.47    0.78
 -10  22  -3    0.22    0.70
   9 -23  -3    0.09    0.48
   9 -23  -3    1.96    0.65
   9 -23  -3    0.52    0.41
   9 -23  -3    0.92    0.55
  -9 -23   3    1.28    0.74
   9  23  -3    0.64    0.26
  -9  23   3    0.86    0.57
   9  23  -3   -1.55    0.92
   7 -23  -3    0.64    0.42
   7 -23  -3    0.85    0.41
   7 -23  -3    1.28    0.53
  -7 -23   3    1.53    0.66
   7 -23  -3    1.58    0.63
   7  23  -3    1.52    0.29
   7  23  -3    0.80    0.86
  -7  23   3    0.48    0.58
   5 -23  -3    2.55    0.66
  -5 -23   3    1.91    0.70
   5 -23  -3    1.12    0.39
   5 -23  -3    3.15    0.55
   5 -23  -3    1.84    0.41
   5  23  -3    2.23    0.32
   5  23  -3    1.83    0.83
  -5  23   3    1.57    0.58
   3 -23  -3    1.73    0.39
   3 -23  -3    1.95    0.79
   3 -23  -3    2.00    0.62
  -3 -23   3    2.27    0.62
  -3 -23   3    1.89    0.54
   3  23  -3    2.14    0.35
   3  23  -3    2.33    0.77
  -3  23   3    1.34    0.68
   1 -23  -3    2.51    0.63
  -1 -23   3    2.71    0.75
  -1 -23   3    3.50    0.51
   1 -23  -3    3.14    0.36
   1 -23  -3    2.94    0.34
  -1 -23   3    2.86    0.69
   1 -23  -3    3.20    0.57
   1  23  -3    3.08    0.40
   1  23  -3    2.55    0.69
  -1  23   3    5.32    0.88
   1 -23   3    3.92    0.73
   1 -23   3    4.32    0.60
  -1 -23  -3    3.47    0.68
  -1 -23  -3    3.68    0.38
   1 -23   3    3.12    0.56
  -1 -23  -3    4.63    0.63
  -1  23  -3    3.88    0.54
   1  23   3    4.52    0.85
  -1  23  -3    3.75    0.69
   3 -23   3    3.20    0.45
   3 -23   3    3.33    0.72
  -3 -23  -3    3.07    0.63
  -3 -23  -3    2.75    0.55
   3 -23   3    2.40    0.53
  -3  23  -3    1.96    0.64
   3  23   3    3.00    0.79
   5 -23   3    1.56    0.61
   5 -23   3    4.31    0.80
  -5 -23  -3    2.92    0.57
   5 -23   3    2.59    0.51
  -5 -23  -3    2.74    0.68
   5  23   3    2.85    0.75
  -5  23  -3    2.34    0.72
  -7 -23  -3    2.52    0.71
   7 -23   3    1.54    0.61
   7 -23   3    2.23    0.54
  -7 -23  -3    1.89    0.54
   7  23   3    3.22    0.78
  -7  23  -3    2.20    0.71
  -9 -23  -3    1.37    0.70
   9 -23   3    0.73    0.59
   9 -23   3    1.34    0.64
  -9 -23  -3   -0.20    0.46
   9 -23   3    2.54    0.97
  -9  23  -3    0.58    0.69
   9  23   3    2.46    0.85
   8 -24  -3    0.62    0.43
   8 -24  -3    1.87    0.68
   8 -24  -3    0.38    0.46
  -8 -24   3    1.16    0.71
   8 -24  -3    0.64    0.58
   8  24  -3    0.72    0.28
  -8  24   3    0.30    0.61
   6 -24  -3    0.47    0.39
  -6 -24   3   -0.13    0.15
   6 -24  -3    0.98    0.56
  -6 -24   3    1.26    0.65
   6 -24  -3    1.03    0.66
   6 -24  -3    0.19    0.42
  -6  24   3   -0.53    0.59
   6  24  -3    0.35    0.29
   6  24  -3    0.91    0.92
   4 -24  -3    1.98    0.56
  -4 -24   3    2.85    0.70
   4 -24  -3    1.88    0.41
  -4 -24   3    2.20    0.61
   4 -24  -3    1.50    0.38
   4 -24  -3    2.10    0.64
  -4  24   3    1.09    0.63
   4  24  -3    1.05    0.82
   4  24  -3    1.38    0.33
  -2 -24   3    2.82    0.66
   2 -24  -3    3.49    0.89
   2 -24  -3    2.13    0.36
   2 -24  -3    1.98    0.35
   2 -24  -3    2.37    0.63
  -2 -24   3    2.05    0.58
   2  24  -3    2.64    0.39
   2  24  -3    1.32    0.76
  -2  24   3    2.10    0.76
   0 -24   3    2.45    0.65
   0 -24   3    2.06    0.65
   0 -24  -3    3.21    0.63
   0 -24  -3    2.34    0.30
   0 -24  -3    2.78    0.64
   0 -24   3    2.43    0.56
   0  24  -3    2.62    0.41
   0  24  -3    2.41    0.69
   0  24   3    1.41    0.81
  -2 -24  -3    3.16    0.60
  -2 -24  -3    2.96    0.66
   2 -24   3    3.68    0.74
   2 -24   3    2.56    0.45
   2 -24   3    3.96    1.04
  -2  24  -3    2.34    0.67
   2  24   3    2.72    0.86
   4 -24   3    3.87    0.82
   4 -24   3    3.53    0.52
  -4 -24  -3    2.12    0.54
   4 -24   3    2.39    0.61
  -4 -24  -3    2.61    0.71
  -4  24  -3    2.48    0.71
   4  24   3    2.38    0.77
  -6 -24  -3    2.25    0.55
   6 -24   3    1.94    0.57
   6 -24   3    2.62    0.86
  -6 -24  -3    2.40    0.70
   6 -24   3    1.78    0.54
  -6  24  -3    0.84    0.68
   6  24   3    1.71    0.81
  -8 -24  -3    1.45    0.55
   8 -24   3    0.84    0.57
  -8 -24  -3    1.52    0.67
   8 -24   3    1.86    0.67
  -8  24  -3    0.52    0.72
   7 -25  -3    0.43    0.58
   7 -25  -3    0.78    0.44
   7 -25  -3    0.38    0.41
  -7 -25   3    2.12    0.77
   7 -25  -3    2.21    0.73
   7  25  -3    1.23    0.31
  -7  25   3   -0.05    0.63
  -5 -25   3    1.51    0.70
   5 -25  -3    1.03    0.64
   5 -25  -3    0.98    0.38
   5 -25  -3    0.78    0.42
   5 -25  -3    1.84    0.56
  -5  25   3    0.75    0.64
   5  25  -3    1.01    0.86
  -3 -25   3    2.73    0.71
  -3 -25   3    0.96    0.60
   3 -25  -3    2.39    0.73
   3 -25  -3    1.16    0.33
   3 -25  -3    0.77    0.63
   3 -25  -3    1.63    0.45
   3  25  -3    1.98    0.36
  -3  25   3    1.65    0.72
   3  25  -3    1.15    0.82
  -1 -25   3    1.29    0.53
   1 -25  -3    1.85    0.60
   1 -25  -3    2.03    0.32
  -1 -25   3    1.86    0.71
   1 -25  -3    3.23    0.72
   1  25  -3    2.16    0.73
  -1  25   3    3.16    0.83
   1  25  -3    2.28    0.40
  -1 -25  -3    4.74    1.00
   1 -25   3    2.87    0.44
   1 -25   3    2.32    0.71
  -1 -25  -3    2.79    0.71
   1 -25   3    3.56    0.72
  -1  25  -3    2.93    0.69
   1  25   3    2.57    0.89
  -3 -25  -3    2.81    0.73
   3 -25   3    1.92    0.70
   3 -25   3    3.29    0.49
   3 -25   3    1.97    0.60
  -3 -25  -3    3.20    0.71
   3  25   3    2.12    0.92
  -3  25  -3    2.90    0.78
   5 -25   3    3.72    0.85
  -5 -25  -3    2.45    0.55
  -5 -25  -3    2.89    0.73
   5 -25   3    2.65    0.55
   5 -25   3    2.61    0.72
   5  25   3    2.78    0.86
  -5  25  -3    2.51    0.78
   7 -25   3    0.97    0.63
  -7 -25  -3    1.79    0.78
   7 -25   3    1.30    0.58
  -7 -25  -3    2.39    0.62
  -7  25  -3    1.52    0.80
   6 -26  -3    1.37    0.68
   6 -26  -3    0.70    0.42
   6 -26  -3    0.76    0.47
  -6 -26   3    2.83    0.97
   6 -26  -3    2.13    0.75
   6  26  -3    1.59    0.33
  -6  26   3    0.37    0.69
   4 -26  -3    1.63    0.68
   4 -26  -3    0.83    0.39
   4 -26  -3    2.33    0.80
  -4 -26   3    1.57    0.73
   4 -26  -3    0.64    0.31
   4  26  -3   -1.22    0.96
  -4  26   3    0.19    0.66
   4  26  -3    1.55    0.36
  -2 -26   3    2.97    0.72
   2 -26  -3    2.49    0.73
   2 -26  -3    1.88    0.71
  -2 -26   3    2.52    0.67
   2 -26  -3    1.10    0.33
  -2  26   3    1.70    0.81
   2  26  -3   -0.05    0.75
   0 -26  -3    2.81    0.63
   0 -26   3    2.76    0.70
   0 -26   3    3.05    0.77
   0 -26  -3    1.45    0.68
   0 -26  -3    2.85    0.42
   0  26   3    4.08    0.96
   0  26  -3    1.62    0.72
  -2 -26  -3    3.36    0.71
  -2 -26  -3    3.21    0.72
   2 -26   3    2.39    0.64
   2 -26   3    3.74    0.80
   2 -26   3    3.27    0.48
   2  26   3    1.41    0.92
  -2  26  -3    1.89    0.75
   4 -26   3    3.75    0.84
   4 -26   3    1.18    0.70
   4 -26   3    2.00    0.50
  -4 -26  -3    1.91    0.73
  -4 -26  -3    2.00    0.65
  -4  26  -3    0.78    0.72
   4  26   3    0.60    0.85
  -6 -26  -3    1.39    0.56
  -6 -26  -3    0.78    0.82
   6 -26   3    2.00    0.57
   6 -26   3    0.55    0.68
  -6  26  -3    1.15    0.83
   3 -27  -3    1.09    0.31
  -3 -27   3    3.45    0.87
   3 -27  -3    1.60    0.38
   3 -27  -3    2.22    0.73
   3 -27  -3    1.98    0.73
  -3 -27   3    2.08    0.69
  -3  27   3    0.62    0.76
   1 -27  -3    1.45    0.33
  -1 -27   3    0.93    0.63
   1 -27  -3    2.70    0.73
   1 -27  -3    2.11    0.71
  -1  27   3   -0.29    0.89
  -1 -27  -3    0.67    0.69
   1 -27   3    2.21    0.79
   1 -27   3    0.17    0.30
   1 -27   3    2.32    0.72
  -1  27  -3    2.28    0.88
   1  27   3   -0.69    0.93
   3 -27   3    3.23    0.77
  -3 -27  -3    1.90    0.81
   3 -27   3    2.43    0.52
  -3 -27  -3    2.17    0.63
   3 -27   3    1.70    0.75
  -3  27  -3    1.13    1.09
  18   0  -4   -0.71    0.56
  18   0  -4    0.21    0.56
  16   0  -4    0.47    0.48
  16   0  -4    0.70    0.54
  16   0  -4    1.55    0.55
  14   0  -4    1.26    0.43
  14   0  -4    1.09    0.38
  12   0  -4    2.76    0.43
  12   0  -4    4.34    0.61
  12   0  -4    3.00    0.52
 -10   0   4    6.05    0.65
  10   0  -4    7.31    0.54
  10   0  -4    6.28    0.56
  10   0  -4    5.88    0.46
   8   0  -4   12.95    0.60
   8   0  -4   13.22    0.64
  -8   0   4   12.80    0.65
   6   0  -4   28.53    1.10
  -6   0   4   28.57    1.10
   4   0  -4   47.20    1.75
  -4   0   4   48.62    1.75
   4   0  -4   47.45    1.70
  -4   0   4   50.87    1.70
   2   0  -4   20.72    0.78
  -2   0   4   19.98    0.78
   2   0  -4   20.44    0.76
  -2   0   4   20.53    0.76
   0   0   4  188.11    6.29
   0   0  -4  186.24    6.28
   0   0   4  172.31    6.27
   0   0  -4  176.66    6.27
  -2   0  -4    4.33    0.37
   2   0   4    3.27    0.27
  -2   0  -4    3.87    0.28
   2   0   4    5.03    0.38
   4   0   4    8.71    0.53
   4   0   4    7.69    0.40
  -4   0  -4    8.34    0.41
   6   0   4   61.74    2.31
  -6   0  -4   63.24    2.24
   6   0   4   61.84    2.23
   8   0   4  112.28    3.99
   8   0   4  113.26    4.07
  10   0   4   15.32    0.95
  10   0   4   13.19    0.74
  10   0   4   15.27    0.90
  12   0   4   -0.48    0.33
  12   0   4    0.31    0.43
  14   0   4   -0.07    0.47
  14   0   4   -0.69    0.39
  14   0   4   -0.81    0.51
  14   0   4   -0.41    0.37
  16   0   4    1.10    0.60
  16   0   4    0.68    0.49
  16   0   4    0.08    0.40
  16   0   4    0.76    0.66
  18   0   4    0.71    0.48
  18   0   4    0.30    0.77
  18   0   4   -0.50    0.54
  18   0   4    1.13    0.78
  17  -1  -4    0.01    0.54
  17  -1  -4   -0.21    0.49
  17  -1  -4    1.40    0.61
  17   1  -4    1.09    0.68
  17   1  -4    0.10    0.53
  17   1  -4   -0.18    0.49
  15  -1  -4    0.77    0.46
  15  -1  -4    1.34    0.50
  15  -1  -4    0.42    0.42
  15   1  -4    1.53    0.54
  15   1  -4    0.95    0.42
  15   1  -4    0.98    0.47
  13  -1  -4    1.44    0.40
  13  -1  -4    1.31    0.42
  13  -1  -4    2.08    0.36
  13   1  -4    1.93    0.43
  13   1  -4    1.35    0.37
  13   1  -4    1.48    0.47
  11  -1  -4    4.67    0.58
  11  -1  -4    4.30    0.47
  11  -1  -4    4.75    0.54
 -11  -1   4    4.53    0.58
  11   1  -4    4.62    0.56
  11   1  -4    4.45    0.59
   9  -1  -4   10.18    0.51
  -9  -1   4    9.76    0.60
   9  -1  -4   10.60    0.55
   9  -1  -4   10.78    0.60
   9   1  -4    9.87    0.59
   9   1  -4    9.50    0.59
  -9   1   4   11.15    0.64
   7  -1  -4   14.59    0.67
  -7  -1   4   14.63    0.65
   7  -1  -4   14.03    0.57
   7   1  -4   11.98    0.64
   7   1  -4   15.25    0.66
  -7   1   4   14.58    0.67
   5  -1  -4   20.24    0.82
  -5  -1   4   21.08    0.82
  -5  -1   4   21.20    0.78
   5   1  -4   20.67    0.82
   5   1  -4   19.50    0.79
  -5   1   4   20.61    0.82
  -3  -1   4  133.03    4.58
   3  -1  -4  126.53    4.54
   3  -1  -4  130.46    4.57
  -3  -1   4  134.85    4.56
  -3   1   4  130.08    4.53
   3   1  -4  129.48    4.56
   3   1  -4  131.24    4.57
  -3   1   4  134.13    4.58
  -1  -1   4   91.69    3.13
  -1  -1   4   91.32    3.14
   1  -1  -4   87.08    3.13
  -1   1   4   92.35    3.13
   1   1  -4   87.41    3.13
   1   1  -4   88.04    3.14
  -1   1   4   88.05    3.13
   1  -1   4   16.00    0.66
  -1  -1  -4   15.16    0.64
   1   1   4   19.83    0.72
   1   1   4   15.26    0.64
  -1   1  -4   15.74    0.66
  -1   1  -4   18.17    0.71
  -3  -1  -4   22.22    0.86
   3  -1   4   23.18    0.94
   3  -1   4   23.10    0.87
   3   1   4   22.71    0.86
   3   1   4   24.65    0.95
  -3   1  -4   23.91    0.95
  -3   1  -4   21.32    0.87
   5  -1   4   48.09    1.78
   5  -1   4   49.01    1.86
  -5  -1  -4   50.31    1.77
   5   1   4   49.22    1.85
   5   1   4   49.22    1.77
  -5   1  -4   50.04    1.79
   7  -1   4   52.61    1.92
   7  -1   4   52.16    2.00
  -7  -1  -4   52.97    1.91
   7   1   4   50.70    1.90
  -7   1  -4   50.93    1.84
   7   1   4   52.69    2.01
  -7   1  -4   54.38    1.93
   9  -1   4   23.07    1.09
   9  -1   4   22.26    0.99
   9   1   4   22.57    0.96
   9   1   4   23.30    1.11
   9   1   4   24.54    1.12
  11  -1   4    1.83    0.42
  11  -1   4    1.56    0.39
  11   1   4    1.74    0.42
  11   1   4    1.73    0.47
  11   1   4    1.37    0.32
  13  -1   4   -0.19    0.49
  13  -1   4   -0.49    0.39
  13   1   4   -0.23    0.49
  13   1   4    0.29    0.49
  13   1   4   -0.43    0.35
  13   1   4    0.36    0.33
  15  -1   4    0.18    0.57
  15  -1   4   -0.23    0.54
  15  -1   4    0.55    0.41
  15  -1   4    0.82    0.45
  15   1   4    0.67    0.37
  15   1   4   -0.02    0.61
  15   1   4    0.72    0.54
  15   1   4   -0.02    0.43
  17  -1   4    0.21    0.54
  17  -1   4   -0.56    0.66
  17  -1   4    0.61    0.46
  17  -1   4    0.34    0.72
  17   1   4    0.65    0.52
  17   1   4    0.21    0.73
  17   1   4    0.20    0.43
  17   1   4    1.22    0.69
  18  -2  -4    0.32    0.65
  18  -2  -4    0.26    0.55
  18  -2  -4   -0.11    0.58
  18   2  -4   -0.05    0.60
  18   2  -4   -0.10    0.58
  18   2  -4    1.57    0.65
  16  -2  -4   -0.34    0.42
  16  -2  -4   -0.08    0.51
  16  -2  -4    0.58    0.52
  16   2  -4    0.86    0.48
  16   2  -4    0.35    0.48
  16   2  -4    1.38    0.59
  14  -2  -4    1.28    0.39
  14  -2  -4    1.24    0.44
  14  -2  -4    1.21    0.44
  14   2  -4    1.19    0.39
  14   2  -4    1.56    0.42
  14   2  -4    2.19    0.51
  12  -2  -4    3.45    0.54
  12  -2  -4    2.16    0.70
  12  -2  -4    3.84    0.52
  12   2  -4    4.95    0.67
  12   2  -4    4.34    0.56
  10  -2  -4    6.80    0.58
  10  -2  -4    6.51    0.49
  10  -2  -4    6.85    0.46
 -10  -2   4    6.44    0.55
  10   2  -4    7.25    0.54
 -10   2   4    6.76    0.57
   8  -2  -4    8.71    0.51
   8  -2  -4    7.53    0.42
  -8  -2   4    7.04    0.46
   8  -2  -4    8.12    0.40
  -8  -2   4    8.00    0.50
   8   2  -4    7.55    0.51
   8   2  -4    7.72    0.48
  -8   2   4    7.81    0.52
   6  -2  -4   16.43    0.69
  -6  -2   4   14.92    0.66
  -6  -2   4   14.73    0.65
  -6   2   4   16.20    0.68
   6   2  -4   13.88    0.68
   6   2  -4   15.25    0.66
  -4  -2   4   36.41    1.30
   4  -2  -4   36.49    1.31
  -4  -2   4   35.64    1.31
  -4   2   4   36.94    1.32
   4   2  -4   35.42    1.31
   4   2  -4   32.83    1.30
  -2  -2   4   45.85    1.63
  -2  -2   4   43.70    1.63
   2  -2  -4   43.44    1.63
  -2   2   4   44.90    1.60
  -2   2   4   45.59    1.60
   2   2  -4   48.53    1.64
   2   2  -4   45.83    1.63
  -2   2   4   46.28    1.63
   0  -2   4   61.12    2.06
   0  -2  -4   56.60    2.01
   0  -2   4   55.61    2.02
   0   2   4   57.26    2.01
   0   2  -4   55.52    2.02
   0   2  -4   56.08    2.05
  -2  -2  -4   59.30    2.06
   2  -2   4   59.41    2.13
   2  -2   4   58.83    2.08
   2   2   4   56.50    2.06
  -2   2  -4   58.68    2.13
  -2   2  -4   58.70    2.08
   4  -2   4   59.43    2.20
  -4  -2  -4   60.53    2.12
   4  -2   4   59.41    2.14
  -4   2  -4   59.66    2.20
  -4   2  -4   60.32    2.14
   4   2   4   60.28    2.12
   6  -2   4   50.01    1.88
   6  -2   4   48.20    1.80
  -6  -2  -4   50.14    1.78
  -6   2  -4   50.14    1.74
  -6   2  -4   48.48    1.87
   6   2   4   47.17    1.76
   6   2   4   49.08    1.87
  -6   2  -4   49.69    1.81
   8  -2   4   19.71    0.98
   8  -2   4   21.06    0.86
   8   2   4   19.34    1.00
  -8   2  -4   21.92    0.89
   8   2   4   18.98    0.82
   8   2   4   18.32    0.98
  10  -2   4    5.59    0.55
  10  -2   4    5.37    0.68
  10   2   4    4.36    0.45
  10   2   4    4.49    0.64
  12  -2   4    2.36    0.43
  12  -2   4    2.49    0.50
  12   2   4    2.16    0.47
  12   2   4    2.08    0.37
  12   2   4    2.42    0.61
  12   2   4    2.61    0.35
  14  -2   4    1.22    0.56
  14  -2   4    1.09    0.44
  14  -2   4    0.88    0.51
  14  -2   4    1.30    0.40
  14   2   4    0.09    0.55
  14   2   4    0.68    0.35
  14   2   4    0.75    0.50
  16  -2   4    0.17    0.61
  16  -2   4    0.17    0.49
  16  -2   4    0.06    0.59
  16  -2   4    0.76    0.47
  16   2   4    0.48    0.40
  16   2   4    0.60    0.60
  16   2   4    0.06    0.69
  16   2   4    0.25    0.45
  18  -2   4   -0.10    0.72
  18  -2   4    0.19    0.73
  18  -2   4    0.37    0.61
  18  -2   4    0.04    0.49
  18   2   4   -0.11    0.54
  18   2   4    0.84    0.83
  18   2   4    0.29    0.46
  18   2   4    0.07    0.74
  17  -3  -4    0.75    0.53
  17  -3  -4   -0.05    0.49
  17  -3  -4   -0.38    0.54
  17   3  -4    0.08    0.27
  17   3  -4   -0.31    0.51
  17   3  -4   -0.66    0.52
  17   3  -4    0.97    0.62
  15  -3  -4    0.73    0.47
  15  -3  -4    0.38    0.44
  15  -3  -4    0.78    0.41
  15   3  -4    0.78    0.46
  15   3  -4    0.48    0.45
  15   3  -4    0.92    0.55
  13  -3  -4    1.88    0.39
  13  -3  -4    2.99    0.55
  13  -3  -4    2.89    0.47
  13   3  -4    1.51    0.52
 -11  -3   4    6.71    0.62
  11  -3  -4    7.09    0.62
  11  -3  -4    6.84    0.53
  11  -3  -4    7.98    0.52
  11   3  -4    8.47    0.69
  11   3  -4    7.15    0.58
  -9  -3   4    6.13    0.47
  -9  -3   4    5.16    0.47
   9  -3  -4    5.24    0.51
   9  -3  -4    5.69    0.38
   9  -3  -4    5.27    0.38
  -9   3   4    5.58    0.51
   9   3  -4    5.60    0.47
   9   3  -4    6.23    0.54
  -7  -3   4   11.63    0.58
  -7  -3   4   11.67    0.60
   7  -3  -4   12.19    0.61
   7  -3  -4   12.48    0.49
  -7   3   4   12.28    0.61
   7   3  -4   12.04    0.58
  -5  -3   4   22.63    0.88
   5  -3  -4   22.78    0.89
  -5  -3   4   24.02    0.89
   5   3  -4   21.08    0.91
  -5   3   4   22.59    0.89
   5   3  -4   21.37    0.87
   3  -3  -4   48.34    1.77
  -3  -3   4   49.75    1.77
  -3  -3   4   50.33    1.78
   3   3  -4   47.35    1.78
  -3   3   4   48.14    1.77
   3   3  -4   51.97    1.77
  -1  -3   4  101.28    3.62
   1  -3  -4  106.21    3.61
  -1  -3   4   98.31    3.63
   1   3  -4  103.00    3.62
   1   3  -4  100.97    3.64
  -1   3   4  103.83    3.61
  -1   3   4  110.53    3.61
  -1  -3  -4   27.84    1.07
   1  -3   4   31.29    1.16
   1   3   4   31.98    1.12
  -1   3  -4   27.65    1.09
   1   3   4   28.20    1.07
  -1   3  -4   30.71    1.16
  -3  -3  -4   14.66    0.57
   3  -3   4   14.42    0.61
   3  -3   4   14.57    0.70
  -3   3  -4   15.28    0.72
  -3   3  -4   15.48    0.62
   3   3   4   15.15    0.68
   3   3   4   14.45    0.57
  -5  -3  -4   34.62    1.26
   5  -3   4   35.44    1.38
   5  -3   4   34.63    1.30
  -5   3  -4   34.97    1.38
   5   3   4   34.91    1.37
  -5   3  -4   34.60    1.26
  -5   3  -4   35.23    1.31
   5   3   4   32.51    1.25
   7  -3   4   34.82    1.35
   7  -3   4   34.05    1.43
   7   3   4   34.64    1.30
  -7   3  -4   32.63    1.26
   7   3   4   37.50    1.46
  -7   3  -4   35.90    1.43
  -7   3  -4   36.97    1.37
   9  -3   4   11.27    0.80
   9  -3   4   11.96    0.67
   9   3   4   11.61    0.58
   9   3   4   11.58    0.79
  11  -3   4    6.44    0.73
  11  -3   4    5.12    0.61
  11   3   4    5.45    0.49
  11   3   4    5.47    0.82
  11   3   4    5.58    0.50
  11   3   4    5.92    0.76
  13  -3   4    1.52    0.45
  13   3   4    1.89    0.35
  13   3   4    1.16    0.56
  13   3   4    2.27    0.54
  15  -3   4    0.71    0.48
  15  -3   4    1.34    0.45
  15  -3   4    0.63    0.55
  15  -3   4    0.76    0.57
  15   3   4    0.36    0.58
  15   3   4    0.02    0.40
  15   3   4    0.53    0.55
  15   3   4   -0.21    0.64
  17  -3   4    0.02    0.63
  17  -3   4    1.08    0.58
  17  -3   4    0.16    0.64
  17  -3   4   -0.50    0.43
  17   3   4    0.29    0.65
  17   3   4   -0.41    0.41
  17   3   4    0.84    0.80
  17   3   4   -1.05    0.45
  18  -4  -4   -0.65    0.50
  18  -4  -4    0.79    0.80
  18  -4  -4   -0.14    0.59
  18   4  -4    0.75    1.08
  18   4  -4    0.26    0.55
  16  -4  -4    0.20    0.46
  16  -4  -4    0.10    0.45
  16  -4  -4    0.03    0.46
  16   4  -4    0.43    0.47
  16   4  -4    1.64    0.61
  16   4  -4   -0.36    0.28
  16   4  -4    0.55    0.51
  14  -4  -4    1.60    0.40
  14  -4  -4    1.42    0.38
  14  -4  -4    1.68    0.43
  14   4  -4    1.37    0.30
  14   4  -4    1.55    0.42
  14   4  -4    1.82    0.53
 -12  -4   4    3.82    0.56
  12  -4  -4    2.73    0.46
  12  -4  -4    3.63    0.50
  12  -4  -4    3.53    0.50
  12   4  -4    3.87    0.56
  12   4  -4    3.22    0.50
  10  -4  -4    4.91    0.53
  10  -4  -4    4.63    0.41
  10  -4  -4    3.85    0.40
 -10  -4   4    5.16    0.49
 -10  -4   4    3.85    0.52
  10   4  -4    3.14    0.61
  10   4  -4    4.61    0.47
  -8  -4   4    9.39    0.56
   8  -4  -4   10.32    0.58
   8  -4  -4    9.10    0.43
   8  -4  -4    8.64    0.43
  -8  -4   4    9.04    0.52
  -8   4   4    9.14    0.59
   8   4  -4    8.94    0.62
   8   4  -4    9.54    0.51
   6  -4  -4   24.17    0.97
  -6  -4   4   23.34    0.93
  -6  -4   4   24.52    0.97
   6   4  -4   22.31    1.00
  -6   4   4   23.76    0.96
   6   4  -4   23.67    0.92
   4  -4  -4   39.22    1.44
  -4  -4   4   39.64    1.46
  -4  -4   4   39.36    1.43
   4   4  -4   39.54    1.43
   4   4  -4   36.42    1.46
  -4   4   4   41.01    1.45
  -2  -4   4   48.87    1.83
  -2  -4   4   49.65    1.80
   2  -4  -4   51.47    1.78
   2  -4  -4   50.58    1.79
  -2   4   4   51.45    1.79
  -2   4   4   49.57    1.78
   2   4  -4   51.15    1.80
   2   4  -4   49.18    1.83
   0  -4   4   26.29    1.04
   0  -4  -4   25.91    0.95
   0  -4   4   23.92    0.98
   0  -4  -4   27.06    0.99
   0   4  -4   24.81    0.98
   0   4  -4   26.96    1.04
   0   4   4   26.43    0.95
   0   4   4   28.44    1.00
   2  -4   4   62.48    2.26
  -2  -4  -4   61.89    2.16
   2  -4   4   62.48    2.20
  -2   4  -4   61.18    2.20
   2   4   4   63.79    2.16
  -2   4  -4   60.62    2.25
   2   4   4   60.07    2.23
   4  -4   4   29.82    1.21
   4  -4   4   30.94    1.14
  -4  -4  -4   29.00    1.08
   4   4   4   28.65    1.07
  -4   4  -4   30.61    1.21
  -4   4  -4   29.98    1.11
  -4   4  -4   30.42    1.13
   4   4   4   29.75    1.19
  -6  -4  -4   27.75    1.07
   6  -4   4   28.29    1.13
   6  -4   4   29.14    1.22
   6   4   4   28.35    1.22
   6   4   4   27.39    1.06
  -6   4  -4   30.11    1.22
  -6   4  -4   27.04    1.06
  -6   4  -4   31.82    1.14
   8  -4   4   18.32    0.83
   8  -4   4   16.77    0.92
   8   4   4   17.72    0.73
  -8   4  -4   17.56    0.92
   8   4   4   18.13    0.94
  -8   4  -4   17.77    0.82
  10  -4   4    7.44    0.70
  10  -4   4    7.64    0.73
  10   4   4    6.62    0.79
  10   4   4    7.32    0.48
  12  -4   4    0.95    0.39
  12  -4   4    1.63    0.47
  12   4   4    0.68    0.54
  12   4   4    1.20    0.31
  12   4   4    1.53    0.84
  12   4   4    1.27    0.31
  14  -4   4    1.22    0.54
  14  -4   4    1.02    0.46
  14   4   4    1.43    0.36
  14   4   4    1.22    0.38
  14   4   4    0.71    0.62
  14   4   4    1.45    0.56
  16  -4   4    0.40    0.52
  16  -4   4    1.22    0.51
  16  -4   4    0.46    0.60
  16  -4   4    0.75    0.60
  16   4   4    0.11    0.42
  16   4   4    0.68    0.60
  16   4   4    0.49    0.38
  16   4   4    0.83    0.77
  18  -4   4    0.00    0.53
  18  -4   4   -1.12    0.69
  18  -4   4    0.18    0.69
  18  -4   4   -0.31    0.62
  18   4   4   -0.15    0.44
  18   4   4    0.40    0.50
  18   4   4    0.83    0.75
  18   4   4    0.90    0.84
  17  -5  -4    0.32    0.51
  17  -5  -4    0.82    0.57
  17  -5  -4   -0.67    0.45
  17  -5  -4    0.69    0.49
  17   5  -4    0.37    0.59
  17   5  -4    0.43    0.30
  17   5  -4    0.91    0.67
  17   5  -4   -0.09    0.46
  15  -5  -4    0.99    0.40
  15  -5  -4    0.27    0.47
  15  -5  -4    0.35    0.39
  15   5  -4    0.34    0.40
  15   5  -4    0.30    0.29
  15   5  -4    1.46    0.71
  13  -5  -4    2.01    0.42
  13  -5  -4    2.55    0.37
  13  -5  -4    2.40    0.37
  13   5  -4    2.48    0.32
  13   5  -4    2.90    0.55
  13   5  -4    3.89    0.58
 -11  -5   4    2.76    0.43
 -11  -5   4    2.76    0.39
  11  -5  -4    2.71    0.44
  11  -5  -4    2.69    0.44
  11  -5  -4    3.44    0.71
  11   5  -4    2.84    0.47
  11   5  -4    3.56    0.48
  -9  -5   4    4.40    0.52
  -9  -5   4    4.51    0.43
   9  -5  -4    4.46    0.35
   9  -5  -4    4.01    0.52
   9  -5  -4    4.49    0.35
   9   5  -4    4.63    0.43
   9   5  -4    3.94    0.58
  -7  -5   4    9.25    0.48
   7  -5  -4    8.91    0.53
   7  -5  -4    8.19    0.41
  -7  -5   4    9.34    0.56
   7   5  -4    9.20    0.48
  -7   5   4    8.49    0.55
   7   5  -4    6.92    0.61
   5  -5  -4   28.74    1.14
  -5  -5   4   35.43    1.25
   5  -5  -4   31.52    1.22
  -5  -5   4   31.15    1.19
  -5   5   4   32.42    1.14
  -5   5   4   32.05    1.22
   5   5  -4   32.00    1.20
   3  -5  -4   56.45    1.96
   3  -5  -4   54.35    1.93
  -3  -5   4   54.61    2.00
  -3  -5   4   53.97    1.96
   3   5  -4   52.29    2.00
   3   5  -4   55.05    1.96
  -3   5   4   52.99    1.93
  -3   5   4   58.01    1.97
   1  -5  -4   66.35    2.28
  -1  -5   4   60.19    2.31
   1  -5  -4   64.14    2.26
  -1  -5   4   61.15    2.28
  -1   5   4   66.80    2.29
   1   5  -4   66.91    2.28
  -1   5   4   64.33    2.26
   1   5  -4   64.15    2.33
   1  -5   4   43.71    1.61
  -1  -5  -4   44.29    1.58
   1  -5   4   40.26    1.54
  -1  -5  -4   41.23    1.51
   1   5   4   40.53    1.50
  -1   5  -4   43.59    1.61
  -1   5  -4   42.04    1.55
   1   5   4   45.45    1.59
   3  -5   4   14.52    0.63
  -3  -5  -4   14.42    0.55
  -3  -5  -4   15.39    0.69
   3  -5   4   14.29    0.73
  -3   5  -4   14.49    0.63
   3   5   4   15.26    0.72
  -3   5  -4   14.58    0.72
   3   5   4   13.91    0.55
   5  -5   4   29.21    1.25
  -5  -5  -4   30.27    1.09
   5  -5   4   29.16    1.16
   5   5   4   29.82    1.25
  -5   5  -4   30.33    1.12
   5   5   4   30.02    1.09
  -5   5  -4   31.85    1.17
  -5   5  -4   30.25    1.26
   7  -5   4   21.04    1.02
   7  -5   4   22.92    0.95
  -7   5  -4   22.72    1.03
   7   5   4   22.03    1.05
  -7   5  -4   22.62    0.95
   7   5   4   20.85    0.84
   9  -5   4    8.31    0.61
   9  -5   4    9.07    0.70
   9   5   4    7.91    0.96
   9   5   4    8.51    0.47
  -9   5  -4    7.78    0.72
  11  -5   4    4.28    0.73
  11   5   4    4.55    0.47
  11   5   4    5.05    0.47
  13  -5   4    2.40    0.68
  13  -5   4    2.03    0.46
  13   5   4    2.61    0.65
  13   5   4    2.43    0.36
  13   5   4    2.53    0.55
  13   5   4    2.37    0.35
  15  -5   4    0.42    0.56
  15  -5   4    0.70    0.49
  15  -5   4    1.05    0.46
  15   5   4    0.51    0.60
  15   5   4   -0.05    0.37
  15   5   4    0.59    0.34
  15   5   4   -0.13    0.69
  17  -5   4    0.43    0.63
  17  -5   4    0.98    0.53
  17  -5   4    0.91    0.59
  17  -5   4    0.52    0.68
  17   5   4    0.80    0.79
  17   5   4    0.36    0.43
  17   5   4    0.18    0.45
  16  -6  -4    0.73    0.43
  16  -6  -4   -0.11    0.49
  16   6  -4    0.36    0.32
  16   6  -4    1.45    1.14
  16   6  -4    0.62    0.42
  14  -6  -4    0.88    0.44
  14  -6  -4    0.37    0.36
  14  -6  -4    0.63    0.36
  14   6  -4    0.57    0.30
  14   6  -4    0.90    0.37
  12  -6  -4    2.75    0.52
  12  -6  -4    2.28    0.41
 -12  -6   4    4.20    0.58
  12  -6  -4    3.38    0.49
  12   6  -4    5.04    0.55
  12   6  -4    4.04    0.48
  12   6  -4    3.82    0.56
 -10  -6   4    4.96    0.48
 -10  -6   4    4.37    0.60
  10  -6  -4    4.44    0.57
  10  -6  -4    4.54    0.43
  10   6  -4    4.95    0.46
   8  -6  -4    6.08    0.49
  -8  -6   4    6.03    0.42
   8  -6  -4    4.83    0.38
  -8  -6   4    5.84    0.55
   8   6  -4    5.70    0.41
   8   6  -4    5.11    0.61
   6  -6  -4   22.07    0.91
  -6  -6   4   20.94    0.85
  -6  -6   4   20.34    0.92
   6  -6  -4   19.89    0.83
  -6   6   4   22.27    0.81
   6   6  -4   21.68    0.85
  -6   6   4   21.66    0.91
   4  -6  -4   79.72    2.82
  -4  -6   4   84.04    2.90
   4  -6  -4   81.21    2.86
  -4  -6   4   80.82    2.84
   4   6  -4   77.66    2.89
  -4   6   4   72.15    2.81
   4   6  -4   83.61    2.84
  -4   6   4   83.80    2.86
  -2  -6   4   60.58    2.21
   2  -6  -4   60.98    2.20
   2  -6  -4   64.49    2.21
  -2  -6   4   62.27    2.27
   2   6  -4   65.40    2.21
   2   6  -4   59.87    2.26
  -2   6   4   60.94    2.20
   0  -6   4   38.82    1.48
   0  -6  -4   41.62    1.45
   0  -6   4   37.64    1.42
   0  -6  -4   37.71    1.38
   0   6   4   40.15    1.45
   0   6  -4   37.11    1.41
   0   6   4   36.18    1.38
   0   6  -4   41.29    1.43
   0   6  -4   38.61    1.48
   2  -6   4   39.43    1.44
   2  -6   4   39.87    1.52
  -2  -6  -4   39.50    1.49
  -2  -6  -4   38.46    1.38
   2   6   4   36.45    1.37
  -2   6  -4   38.23    1.50
  -2   6  -4   40.00    1.44
  -2   6  -4   41.51    1.44
   2   6   4   38.47    1.48
   4  -6   4   17.30    0.84
  -4  -6  -4   16.07    0.62
   4  -6   4   16.24    0.72
  -4  -6  -4   17.77    0.80
  -4   6  -4   16.15    0.82
   4   6   4   17.49    0.83
   4   6   4   16.30    0.62
  -4   6  -4   18.07    0.70
  -4   6  -4   16.65    0.73
   6  -6   4   18.50    0.82
   6  -6   4   17.87    0.93
   6   6   4   18.24    0.94
  -6   6  -4   18.29    0.92
  -6   6  -4   19.16    0.82
   6   6   4   19.06    0.70
  -6   6  -4   18.58    0.75
   8  -6   4    9.75    0.62
   8  -6   4   10.35    0.74
   8   6   4   10.92    0.80
  -8   6  -4   10.44    0.64
  -8   6  -4    9.94    0.74
   8   6   4    9.86    0.47
  10  -6   4    5.83    0.61
  10  -6   4    6.96    0.74
  10   6   4    5.73    0.44
 -10   6  -4    5.41    0.84
  10   6   4    5.46    0.82
  10   6   4    5.57    0.42
  12  -6   4    3.28    0.48
  12  -6   4    2.84    0.51
  12   6   4    2.62    0.62
  12   6   4    3.59    0.46
  12   6   4    3.52    0.46
  14  -6   4    0.56    0.47
  14  -6   4    0.85    0.55
  14   6   4    0.82    0.32
  14   6   4    0.80    0.56
  14   6   4    0.87    0.65
  14   6   4    1.02    0.35
  16  -6   4    0.02    0.55
  16  -6   4    0.87    0.52
  16  -6   4    0.84    0.64
  16   6   4    0.05    0.43
  16   6   4    0.21    0.65
  16   6   4   -0.11    0.77
  16   6   4    0.24    0.46
  17  -7  -4    0.07    0.52
  17  -7  -4   -0.32    0.57
  17  -7  -4    0.30    0.44
  17   7  -4    0.49    0.47
  15  -7  -4    0.00    0.45
  15  -7  -4    0.47    0.37
  15   7  -4    0.33    0.33
  15   7  -4    0.60    0.39
  15   7  -4    0.55    1.03
 -13  -7   4    1.37    0.64
  13  -7  -4    0.25    0.35
  13  -7  -4    1.15    0.34
  13  -7  -4    0.96    0.40
  13   7  -4    1.36    0.34
  13   7  -4    1.19    0.31
  13   7  -4    0.83    0.81
  11  -7  -4    5.70    0.53
 -11  -7   4    6.87    0.70
 -11  -7   4    6.88    0.57
  11  -7  -4    6.73    0.67
  11   7  -4    6.71    0.52
  11   7  -4    7.10    0.54
  11   7  -4    4.83    0.81
  -9  -7   4    5.73    0.45
   9  -7  -4    6.56    0.57
   9  -7  -4    6.63    0.47
  -9  -7   4    5.54    0.64
   9   7  -4    6.05    0.47
   9   7  -4    5.99    0.46
   9   7  -4    4.19    0.65
   7  -7  -4    3.01    0.37
  -7  -7   4    2.87    0.34
   7  -7  -4    3.12    0.45
  -7  -7   4    3.19    0.52
  -7   7   4    3.50    0.31
   7   7  -4    3.44    0.44
   7   7  -4    3.57    0.34
   7   7  -4    3.02    0.38
  -5  -7   4   28.85    1.11
  -5  -7   4   24.56    0.99
   5  -7  -4   26.96    0.99
   5  -7  -4   26.69    1.03
  -5   7   4   25.25    1.03
  -5   7   4   23.34    0.96
   5   7  -4   25.10    0.99
   5   7  -4   24.97    1.02
  -3  -7   4   68.35    2.40
   3  -7  -4   65.66    2.32
  -3  -7   4   66.83    2.32
   3  -7  -4   63.36    2.32
   3   7  -4   65.99    2.32
  -3   7   4   60.43    2.32
   3   7  -4   63.16    2.38
   3   7  -4   66.06    2.34
  -3   7   4   65.87    2.33
   1  -7  -4   86.78    3.01
   1  -7  -4   86.07    3.05
  -1  -7   4   81.57    3.08
  -1  -7   4   83.67    3.02
   1   7  -4   88.17    3.05
  -1   7   4   89.64    3.05
   1   7  -4   84.54    3.03
   1   7  -4   83.32    3.09
  -1   7   4   88.45    3.01
  -1  -7  -4   26.43    0.98
   1  -7   4   26.53    1.04
  -1  -7  -4   28.73    1.09
   1  -7   4   26.17    1.12
  -1   7  -4   29.30    1.06
  -1   7  -4   26.74    1.13
  -1   7  -4   26.78    1.04
   1   7   4   27.83    1.10
   1   7   4   26.94    0.98
  -3  -7  -4   37.81    1.31
   3  -7   4   37.19    1.39
   3  -7   4   39.10    1.49
  -3  -7  -4   38.86    1.46
   3   7   4   34.10    1.31
  -3   7  -4   37.02    1.48
  -3   7  -4   39.16    1.40
  -3   7  -4   33.82    1.41
   3   7   4   39.27    1.47
  -5  -7  -4   25.22    1.08
   5  -7   4   23.75    0.99
   5  -7   4   25.20    1.09
  -5   7  -4   24.24    1.09
  -5   7  -4   26.47    1.01
   5   7   4   23.43    1.10
  -5   7  -4   24.71    0.96
   5   7   4   23.18    0.87
   7  -7   4    6.57    0.63
   7  -7   4    7.50    0.53
  -7   7  -4    7.37    0.64
  -7   7  -4    6.71    0.55
   7   7   4    6.56    0.33
   7   7   4    6.59    0.66
  -9  -7  -4   11.44    0.57
   9  -7   4   12.85    0.73
   9  -7   4   13.59    0.85
   9   7   4   11.88    0.89
   9   7   4   12.26    0.56
  -9   7  -4   13.20    0.85
   9   7   4   12.19    0.57
  11  -7   4    6.43    0.77
  11  -7   4    4.71    0.65
  11   7   4    4.35    0.83
  11   7   4    4.81    0.43
  11   7   4    5.12    0.44
  13  -7   4    1.49    0.53
  13  -7   4    1.33    0.45
  13   7   4    0.98    0.62
  13   7   4    1.20    0.29
  13   7   4    1.18    0.30
  15  -7   4    0.65    0.58
  15  -7   4    0.28    0.52
  15  -7   4    2.01    0.49
  15   7   4    1.11    0.62
  15   7   4    0.43    0.70
  15   7   4    0.84    0.35
  15   7   4    0.36    0.71
  17  -7   4    0.35    0.63
  17  -7   4    1.53    0.57
  17  -7   4   -0.82    0.66
  17   7   4    0.62    0.74
  17   7   4    0.06    0.43
  17   7   4    0.62    0.85
  17   7   4    0.77    0.46
  16  -8  -4    0.01    0.41
  16  -8  -4    0.07    0.50
  16  -8  -4    1.11    0.56
  16   8  -4   -0.37    0.41
  16   8  -4    0.23    0.72
  16   8  -4    0.23    0.35
  14  -8  -4    0.65    0.42
  14  -8  -4    0.18    0.38
  14  -8  -4    0.54    0.35
  14   8  -4    0.42    0.32
  14   8  -4    1.22    0.65
  14   8  -4    0.68    0.60
 -12  -8   4    3.46    0.52
 -12  -8   4    2.30    0.48
  12  -8  -4    2.37    0.42
  12   8  -4    2.37    0.35
  12   8  -4    3.42    0.49
  10  -8  -4    4.19    0.53
  10  -8  -4    2.59    0.50
 -10  -8   4    4.34    0.68
 -10  -8   4    3.73    0.45
  10   8  -4    3.53    0.55
  10   8  -4    3.34    0.48
  10   8  -4    4.18    0.44
   8  -8  -4    7.60    0.50
   8  -8  -4    6.42    0.56
  -8  -8   4    6.07    0.61
  -8  -8   4    5.99    0.45
  -8   8   4    6.17    0.43
   8   8  -4    5.80    0.69
   8   8  -4    6.80    0.50
   8   8  -4    6.63    0.45
   6  -8  -4    7.14    0.46
  -6  -8   4    7.33    0.43
   6  -8  -4    8.29    0.52
  -6  -8   4    6.72    0.58
  -6   8   4    7.32    0.41
   6   8  -4    7.35    0.48
   6   8  -4    7.23    0.42
   6   8  -4    6.07    0.66
   4  -8  -4   42.00    1.60
  -4  -8   4   43.43    1.58
  -4  -8   4   44.79    1.68
   4  -8  -4   43.64    1.61
   4   8  -4   42.59    1.58
   4   8  -4   43.68    1.62
  -2  -8   4  130.34    4.50
   2  -8  -4  128.97    4.45
  -2  -8   4  128.81    4.42
   2  -8  -4  123.84    4.42
   2   8  -4  127.89    4.42
   2   8  -4  120.53    4.48
   2   8  -4  126.52    4.45
  -2   8   4  126.14    4.44
  -2   8   4  124.53    4.42
   0  -8   4   50.38    1.90
   0  -8  -4   49.56    1.79
   0  -8  -4   52.41    1.88
   0  -8   4   47.16    1.83
   0   8  -4   49.53    1.83
   0   8   4   51.07    1.88
   0   8   4   53.34    1.80
   0   8  -4   51.57    1.85
   0   8  -4   50.26    1.91
   2  -8   4   28.01    1.17
   2  -8   4   26.97    1.07
  -2  -8  -4   26.53    0.99
  -2  -8  -4   29.74    1.15
   2   8   4   28.08    1.15
  -2   8  -4   27.92    1.08
  -2   8  -4   27.54    1.08
  -2   8  -4   28.47    1.17
   2   8   4   26.47    0.98
   4  -8   4   14.40    0.67
   4  -8   4   14.32    0.82
  -4  -8  -4   14.68    0.77
   4   8   4   14.88    0.81
  -4   8  -4   13.91    0.67
  -4   8  -4   14.88    0.80
   6  -8   4   12.01    0.64
  -6  -8  -4   12.14    0.73
   6  -8   4   12.01    0.78
   6   8   4   11.41    0.47
  -6   8  -4   12.84    0.66
  -6   8  -4   12.17    0.75
   6   8   4   12.57    0.80
   6   8   4   11.59    0.46
   8  -8   4   15.56    0.91
  -8  -8  -4   13.40    0.63
   8  -8   4   14.81    0.81
   8   8   4   14.73    1.19
   8   8   4   14.24    0.57
  -8   8  -4   14.80    0.78
  -8   8  -4   14.18    0.85
   8   8   4   13.87    0.58
 -10  -8  -4    4.69    0.33
  10  -8   4    4.58    0.75
  10  -8   4    4.16    0.48
 -10   8  -4    4.67    0.73
  10   8   4    5.43    0.37
  10   8   4    4.31    0.35
  10   8   4    3.89    0.68
  12  -8   4    1.69    0.46
  12  -8   4    1.88    0.80
  12   8   4    1.62    0.28
  12   8   4    0.81    0.60
  12   8   4    1.97    0.27
  14  -8   4    1.57    0.52
  14  -8   4    1.90    0.57
  14   8   4    1.41    0.32
  14   8   4    1.15    0.68
  14   8   4    1.53    0.34
  16  -8   4    0.10    0.65
  16  -8   4    1.79    0.55
  16  -8   4    1.42    0.60
  16   8   4    0.40    0.35
  16   8   4    0.78    0.71
  16   8   4    1.00    0.39
  16   8   4   -0.01    0.80
  17  -9  -4    0.15    0.44
  17  -9  -4   -0.59    0.59
  17   9  -4   -0.11    0.45
  17   9  -4    1.24    0.79
  15  -9  -4    1.51    0.50
  15  -9  -4   -0.09    0.47
  15  -9  -4    0.77    0.39
  15   9  -4    0.95    0.36
  15   9  -4    1.07    0.69
  15   9  -4    1.14    0.39
  13  -9  -4    1.92    0.46
 -13  -9   4    2.03    0.38
 -13  -9   4    1.89    0.52
  13  -9  -4    1.08    0.45
  13   9  -4    1.80    0.36
  13   9  -4    1.52    0.65
 -11  -9   4    2.00    0.33
  11  -9  -4    1.78    0.40
  11  -9  -4    1.79    0.42
 -11  -9   4    1.75    0.46
  11   9  -4    1.65    0.32
  11   9  -4    2.34    0.66
  11   9  -4    3.17    0.47
  -9  -9   4    2.49    0.29
   9  -9  -4    3.02    0.38
  -9  -9   4    3.15    0.46
   9   9  -4    3.07    0.45
   9   9  -4    3.50    0.40
   9   9  -4    2.34    0.53
  -9   9   4    3.44    0.42
  -7  -9   4    8.61    0.49
   7  -9  -4    9.10    0.57
   7  -9  -4    8.82    0.59
  -7  -9   4   10.01    0.69
   7   9  -4    8.64    0.49
  -7   9   4    9.30    0.50
   7   9  -4    8.44    0.54
   7   9  -4    9.59    0.76
  -5  -9   4   16.63    0.85
   5  -9  -4   17.34    0.76
  -5  -9   4   17.13    0.71
   5  -9  -4   16.84    0.77
   5   9  -4   16.96    0.91
   5   9  -4   17.51    0.72
  -5   9   4   16.00    0.72
   5   9  -4   17.77    0.77
   3  -9  -4   34.66    1.29
  -3  -9   4   32.95    1.28
  -3  -9   4   34.22    1.41
   3  -9  -4   33.88    1.33
   3   9  -4   34.55    1.28
   3   9  -4   35.97    1.32
   1  -9  -4  124.18    4.27
  -1  -9   4  120.19    4.30
  -1  -9   4  116.86    4.22
   1  -9  -4  118.43    4.20
   1   9  -4  116.69    4.30
   1   9  -4  123.35    4.26
   1   9  -4  122.09    4.23
  -1   9   4  122.20    4.27
   1  -9   4   57.38    2.07
  -1  -9  -4   53.95    2.01
   1  -9   4   56.02    2.15
  -1  -9  -4   58.45    2.13
  -1   9  -4   59.33    2.09
  -1   9  -4   56.01    2.15
  -1   9  -4   59.06    2.07
   1   9   4   57.75    2.14
  -3  -9  -4   17.25    0.81
   3  -9   4   16.07    0.72
   3  -9   4   16.19    0.73
  -3   9  -4   16.05    0.83
  -3   9  -4   16.84    0.73
  -3   9  -4   15.89    0.72
   3   9   4   14.79    0.82
   5  -9   4   15.78    0.75
   5  -9   4   15.72    0.88
  -5  -9  -4   16.69    0.86
   5  -9   4   16.87    0.74
  -5   9  -4   16.20    0.76
  -5   9  -4   15.99    0.85
   5   9   4   16.13    0.88
  -5   9  -4   15.73    0.72
  -7  -9  -4   17.97    0.95
   7  -9   4   18.88    0.92
   7  -9   4   19.26    1.00
   7  -9   4   18.86    0.82
  -7   9  -4   18.43    0.98
  -7   9  -4   18.81    0.87
   7   9   4   18.66    1.00
   7   9   4   16.97    0.66
   7   9   4   17.19    0.66
  -9  -9  -4    3.22    0.35
   9  -9   4    3.82    0.67
   9   9   4    2.88    0.60
  -9   9  -4    2.74    0.46
   9   9   4    2.81    0.27
   9   9   4    3.15    0.27
  11  -9   4    2.85    0.50
  11  -9   4    2.01    0.46
  11   9   4    2.45    0.35
  11   9   4    2.31    0.24
  11   9   4    2.22    0.58
  13  -9   4    2.54    0.57
  13  -9   4    2.71    0.50
  13   9   4    2.72    0.30
  13   9   4    3.22    0.45
  13   9   4    2.76    0.70
  15  -9   4    0.50    0.61
  15  -9   4    0.87    0.57
  15   9   4    0.70    0.32
  15   9   4    1.79    0.75
  15   9   4    1.19    0.34
  17  -9   4    0.42    0.71
  17  -9   4   -0.23    0.78
  17  -9   4   -0.39    0.59
  17   9   4    2.20    0.92
  17   9   4   -0.17    0.39
  17   9   4    0.32    0.40
  17   9   4    0.68    0.80
  16 -10  -4    0.37    0.50
  16 -10  -4   -0.21    0.50
  16 -10  -4    0.29    0.41
  16  10  -4    1.06    0.79
  16  10  -4    0.05    0.42
  14 -10  -4   -0.20    0.48
 -14 -10   4    0.38    0.54
  14 -10  -4    0.06    0.44
  14 -10  -4    1.00    0.50
  14  10  -4   -0.27    0.33
  14  10  -4    1.37    0.71
  14  10  -4    0.81    0.37
  12 -10  -4    2.26    0.48
  12 -10  -4    1.88    0.47
 -12 -10   4    1.08    0.53
 -12 -10   4    1.55    0.50
  12  10  -4    1.22    0.35
  12  10  -4    1.51    0.32
  12  10  -4    1.36    0.63
 -10 -10   4    4.12    0.46
  10 -10  -4    3.40    0.60
 -10 -10   4    3.29    0.51
  10 -10  -4    4.28    0.61
  10  10  -4    4.69    0.47
 -10  10   4    4.65    0.49
  10  10  -4    3.48    0.53
  10  10  -4    3.58    0.88
   8 -10  -4    3.79    0.44
  -8 -10   4    4.09    0.40
  -8 -10   4    4.14    0.65
   8 -10  -4    5.08    0.54
   8  10  -4    4.67    0.41
   8  10  -4    2.99    0.59
   8  10  -4    4.31    0.48
  -6 -10   4   16.24    0.85
  -6 -10   4   15.50    0.67
   6 -10  -4   15.48    0.75
   6 -10  -4   15.08    0.76
   6  10  -4   15.11    0.74
  -6  10   4   14.17    0.69
   6  10  -4   15.96    0.68
   6  10  -4   15.69    0.93
  -4 -10   4   25.39    1.00
  -4 -10   4   26.39    1.14
   4 -10  -4   25.86    1.07
   4 -10  -4   26.15    1.04
   4  10  -4   24.94    1.05
   4  10  -4   26.11    1.01
   4  10  -4   25.26    1.19
  -4  10   4   27.14    1.06
   2 -10  -4   21.22    0.90
   2 -10  -4   22.46    0.82
  -2 -10   4   18.71    0.82
  -2 -10   4   18.36    1.01
   2  10  -4   19.45    0.82
   2  10  -4   20.23    0.88
  -2  10   4   21.74    0.93
   0 -10  -4   43.17    1.69
   0 -10   4   42.08    1.62
   0 -10  -4   42.01    1.58
   0  10  -4   43.79    1.63
   0  10  -4   45.30    1.66
   0  10   4   44.20    1.70
   0  10  -4   49.27    1.75
   2 -10   4   29.07    1.18
  -2 -10  -4   31.30    1.26
   2 -10   4   29.36    1.15
  -2 -10  -4   29.65    1.06
  -2  10  -4   30.66    1.19
  -2  10  -4   28.12    1.25
   2  10   4   28.91    1.25
  -2  10  -4   30.96    1.16
   4 -10   4   27.98    1.24
  -4 -10  -4   28.27    1.20
   4 -10   4   27.21    1.11
   4 -10   4   27.44    1.12
  -4  10  -4   26.82    1.10
   4  10   4   27.49    1.20
  -4  10  -4   29.20    1.13
  -4  10  -4   27.41    1.22
   6 -10   4   19.48    0.86
   6 -10   4   18.98    0.88
  -6 -10  -4   17.40    0.96
   6 -10   4   19.05    1.02
  -6  10  -4   19.93    0.88
   6  10   4   19.29    1.02
  -6  10  -4   18.56    0.99
  -8 -10  -4    3.79    0.42
  -8 -10  -4    4.84    0.69
   8 -10   4    5.98    0.73
   8 -10   4    4.77    0.51
   8 -10   4    5.84    0.57
   8  10   4    4.64    0.23
  -8  10  -4    4.70    0.56
   8  10   4    4.61    0.58
  10 -10   4    5.73    0.82
  10 -10   4    4.87    0.65
 -10 -10  -4    5.02    0.41
  10  10   4    4.36    0.83
 -10  10  -4    5.40    0.80
  10  10   4    5.52    0.32
  10  10   4    5.45    0.33
  12 -10   4    1.95    0.46
  12 -10   4    3.03    0.56
 -12  10  -4    2.57    0.52
  12  10   4    3.76    0.36
  12  10   4    3.82    0.38
  12  10   4    3.14    0.66
  14 -10   4    0.73    0.61
  14 -10   4    0.43    0.48
  14  10   4    0.65    0.28
  14  10   4    1.61    0.73
  14  10   4    0.76    0.27
  16 -10   4   -0.30    0.59
  16 -10   4    0.13    0.68
  16  10   4    0.04    0.35
  16  10   4   -0.20    0.31
  16  10   4    1.08    0.83
  15 -11  -4    1.12    0.55
  15 -11  -4    0.03    0.47
  15 -11  -4    1.39    0.40
  15  11  -4    1.40    0.40
  15  11  -4    1.49    0.79
 -13 -11   4    0.75    0.54
  13 -11  -4    1.29    0.44
  13 -11  -4    1.52    0.49
  13 -11  -4    1.10    0.43
 -13 -11   4    0.93    0.34
  13  11  -4    1.19    0.68
  13  11  -4    1.49    0.34
  13  11  -4    0.50    0.36
  11 -11  -4    1.22    0.39
 -11 -11   4    0.79    0.48
 -11 -11   4    1.28    0.30
  11  11  -4    1.60    0.30
 -11  11   4    1.46    0.31
  11  11  -4    0.98    0.34
  -9 -11   4    5.37    0.44
   9 -11  -4    6.02    0.79
   9 -11  -4    5.92    0.65
  -9 -11   4    4.40    0.73
   9  11  -4    5.70    1.08
  -9  11   4    5.55    0.51
   9  11  -4    3.79    0.55
   9  11  -4    5.01    0.46
  -7 -11   4    7.02    0.69
   7 -11  -4    6.21    0.59
   7 -11  -4    7.77    0.58
  -7 -11   4    7.39    0.44
   7  11  -4    5.96    0.82
   7  11  -4    7.19    0.46
   7  11  -4    7.06    0.54
  -7  11   4    6.60    0.50
   5 -11  -4   15.01    0.72
   5 -11  -4   15.19    0.77
  -5 -11   4   15.09    0.65
  -5 -11   4   15.31    0.83
   5  11  -4   13.69    0.92
   5  11  -4   14.59    0.73
  -5  11   4   14.58    0.71
   5  11  -4   14.63    0.66
  -3 -11   4   38.52    1.46
   3 -11  -4   40.74    1.48
  -3 -11   4   40.31    1.61
   3 -11  -4   40.91    1.54
  -3  11   4   37.59    1.53
   3  11  -4   38.72    1.62
   3  11  -4   38.76    1.51
   3  11  -4   39.84    1.46
  -1 -11   4   17.56    0.93
   1 -11  -4   18.14    0.70
  -1 -11   4   17.01    0.74
   1 -11  -4   17.86    0.84
   1  11  -4   17.98    0.81
   1  11  -4   17.64    0.93
   1  11  -4   17.42    0.74
  -1  11   4   16.31    0.84
  -1 -11  -4   20.30    0.76
   1 -11   4   19.50    1.03
   1 -11   4   20.31    0.85
  -1 -11  -4   21.23    0.95
  -1  11  -4   21.18    0.90
  -1  11  -4   20.39    0.99
   1  11   4   21.68    0.99
  -1  11  -4   20.83    0.86
   3 -11   4   27.64    1.12
  -3 -11  -4   27.35    1.19
   3 -11   4   26.05    1.23
   3 -11   4   28.58    1.11
  -3  11  -4   28.32    1.10
   3  11   4   26.80    1.20
  -3  11  -4   27.43    1.11
  -3  11  -4   26.97    1.21
   5 -11   4   20.29    0.90
  -5 -11  -4   19.39    1.01
   5 -11   4   19.95    1.05
   5 -11   4   20.94    0.91
  -5  11  -4   19.99    1.03
   5  11   4   19.37    1.00
  -5  11  -4   21.28    0.92
  -7 -11  -4    7.80    0.74
  -7 -11  -4    7.79    0.56
   7 -11   4    8.81    0.66
   7 -11   4    8.49    0.61
   7 -11   4    9.93    0.83
  -7  11  -4    8.68    0.63
   7  11   4    7.17    0.81
  -7  11  -4    9.43    1.11
   9 -11   4    9.42    0.87
  -9 -11  -4    6.92    0.51
   9 -11   4    8.75    0.69
   9 -11   4    7.64    0.62
   9  11   4    7.48    0.86
   9  11   4    7.51    0.31
  -9  11  -4    9.00    0.82
  11 -11   4    3.19    0.47
 -11 -11  -4    3.09    0.38
  11 -11   4    4.32    0.95
  11  11   4    3.71    0.29
 -11  11  -4    3.27    0.54
  11  11   4    3.67    0.29
  11  11   4    3.77    0.67
  13 -11   4    1.18    0.56
  13 -11   4    1.38    0.51
  13  11   4    1.06    0.23
 -13  11  -4    1.23    0.55
  13  11   4    0.73    0.67
  13  11   4    1.02    0.23
  15 -11   4   -0.14    0.54
  15 -11   4    0.15    0.62
  15  11   4    0.35    0.29
  15  11   4    0.36    0.28
  15  11   4    0.64    0.75
  16 -12  -4    0.24    0.53
  16 -12  -4    0.37    0.58
  16 -12  -4    0.65    0.41
  16 -12  -4    0.66    0.41
  16  12  -4    0.61    0.42
  14 -12  -4    0.93    0.52
  14 -12  -4    1.26    0.52
 -14 -12   4    0.65    0.59
  14 -12  -4    0.70    0.51
  14  12  -4    1.19    0.37
  14  12  -4    1.14    0.40
  14  12  -4    2.93    0.80
 -12 -12   4    1.51    0.39
  12 -12  -4    1.76    0.44
  12 -12  -4    2.28    0.48
 -12 -12   4    1.00    0.55
  12 -12  -4    2.68    0.53
  12  12  -4    1.16    0.38
  12  12  -4    1.78    0.33
  12  12  -4    2.84    0.71
 -10 -12   4    1.76    0.28
  10 -12  -4    1.43    0.36
  10 -12  -4    1.39    0.48
 -10 -12   4    1.43    0.50
 -10  12   4    1.87    0.33
  10  12  -4    1.77    0.29
  10  12  -4    0.19    0.70
  10  12  -4    1.94    0.37
  -8 -12   4    2.44    0.47
  -8 -12   4    2.67    0.39
   8 -12  -4    2.79    0.36
   8 -12  -4    3.77    0.46
   8  12  -4    3.61    0.62
   8  12  -4    3.02    0.62
   8  12  -4    2.80    0.40
  -8  12   4    2.59    0.34
  -6 -12   4    8.83    0.50
   6 -12  -4    9.98    0.68
   6 -12  -4    9.02    0.59
  -6 -12   4    9.00    0.76
  -6  12   4    9.17    0.59
   6  12  -4   10.24    0.62
   6  12  -4    9.13    0.88
   6  12  -4    9.05    0.52
   4 -12  -4   20.09    0.85
  -4 -12   4   19.02    0.80
  -4 -12   4   20.02    0.99
   4 -12  -4   20.35    0.93
   4  12  -4   18.66    0.89
   4  12  -4   19.24    0.81
   4  12  -4   18.70    1.06
  -4  12   4   19.70    0.92
   2 -12  -4   18.57    0.74
  -2 -12   4   17.98    0.97
  -2 -12   4   16.70    0.73
   2 -12  -4   18.29    0.88
  -2  12   4   17.13    0.86
   2  12  -4   17.73    0.82
   2  12  -4   16.81    0.75
   2  12  -4   16.82    0.93
   0 -12  -4   24.12    0.90
   0 -12   4   23.69    1.15
   0 -12  -4   25.05    1.08
   0 -12   4   23.96    1.02
   0 -12   4   23.67    0.96
   0  12  -4   24.53    1.03
   0  12  -4   23.36    1.13
   0  12   4   24.55    1.07
   0  12  -4   24.26    0.97
  -2 -12  -4   29.11    1.07
   2 -12   4   28.98    1.32
   2 -12   4   30.55    1.22
  -2 -12  -4   30.51    1.28
   2 -12   4   30.45    1.19
  -2  12  -4   30.17    1.19
  -2  12  -4   31.20    1.21
   2  12   4   30.47    1.31
  -2  12  -4   28.87    1.30
   4 -12   4   13.55    0.68
  -4 -12  -4   12.90    0.81
   4 -12   4   12.21    0.84
   4 -12   4   12.61    0.70
  -4  12  -4   15.14    0.86
   4  12   4   12.43    0.84
  -4  12  -4   13.20    0.68
  -6 -12  -4    9.38    0.75
   6 -12   4    9.52    0.83
   6 -12   4   10.63    0.67
  -6  12  -4   10.77    0.67
   6  12   4    9.51    0.82
  -6  12  -4    9.63    1.21
  -8 -12  -4   10.11    1.00
   8 -12   4   13.67    0.92
   8 -12   4   11.72    0.76
   8 -12   4   11.54    0.72
  -8  12  -4    9.47    0.84
   8  12   4   11.04    0.95
  -8  12  -4   12.38    0.92
  10 -12   4    3.69    0.50
  10 -12   4    2.93    0.71
 -10 -12  -4    3.36    0.43
  10 -12   4    3.65    0.43
 -10 -12  -4    2.58    0.54
 -10  12  -4    4.00    0.74
  12 -12   4    1.18    0.56
  12 -12   4    1.42    0.48
  12  12   4    1.60    0.19
  12  12   4    2.22    0.27
  12  12   4    0.94    0.61
 -12  12  -4    1.78    0.55
  14 -12   4   -0.12    0.48
  14 -12   4    0.15    0.63
  14  12   4    0.42    0.22
  14  12   4    0.43    0.23
 -14  12  -4   -0.65    0.53
  14  12   4    0.93    0.72
  16 -12   4    1.14    0.61
  16 -12   4    0.29    0.72
  16  12   4   -0.03    0.28
  16  12   4    0.99    0.81
  16  12   4    0.22    0.29
  15 -13  -4    0.82    0.55
  15 -13  -4    0.61    0.54
  15 -13  -4    1.73    0.59
 -15 -13   4   -0.28    0.63
  15  13  -4    0.35    0.64
  15  13  -4    1.86    0.87
  13 -13  -4    1.13    0.45
  13 -13  -4    1.50    0.46
 -13 -13   4    1.01    0.34
  13 -13  -4    2.02    0.53
 -13 -13   4    0.96    0.59
  13  13  -4    0.64    0.40
  13  13  -4    1.50    0.76
  13  13  -4    1.07    0.34
 -11 -13   4    1.69    0.55
 -11 -13   4    1.74    0.31
  11 -13  -4    2.19    0.45
  11 -13  -4    2.01    0.43
  11  13  -4    2.47    0.33
  11  13  -4    1.50    0.68
  11  13  -4    1.73    0.40
 -11  13   4    1.93    0.36
   9 -13  -4    2.13    0.38
  -9 -13   4    2.15    0.50
   9 -13  -4    2.28    0.37
  -9 -13   4    2.38    0.28
   9 -13  -4    3.23    0.49
   9  13  -4    1.93    0.36
   9  13  -4    2.41    0.30
  -9  13   4    2.99    0.52
   7 -13  -4    8.06    0.62
   7 -13  -4    9.34    0.71
  -7 -13   4    8.14    0.49
  -7 -13   4    8.06    0.78
   7  13  -4    9.67    0.93
  -7  13   4    8.38    0.62
   7  13  -4    8.27    0.52
   7  13  -4    7.88    0.63
   5 -13  -4    8.65    0.68
  -5 -13   4    8.51    0.78
  -5 -13   4    8.38    0.48
   5 -13  -4    8.86    0.58
  -5  13   4   10.30    0.65
   5  13  -4    8.70    0.50
   5  13  -4    8.47    0.62
  -3 -13   4   15.63    0.69
   3 -13  -4   15.95    0.72
   3 -13  -4   16.36    0.86
   3  13  -4   16.04    0.98
   3  13  -4   15.94    0.71
  -3  13   4   15.96    0.87
   3  13  -4   15.41    0.80
   1 -13  -4   18.38    0.71
   1 -13  -4   18.28    0.89
  -1 -13   4   17.30    1.00
  -1 -13   4   17.40    0.75
  -1 -13   4   16.56    0.83
   1 -13  -4   16.96    0.73
   1  13  -4   16.51    0.75
  -1  13   4   17.66    0.89
   1  13  -4   16.74    0.82
   1  13  -4   15.87    0.93
  -1 -13  -4   17.77    0.72
   1 -13   4   19.24    0.83
   1 -13   4   19.87    0.90
  -1 -13  -4   19.14    0.75
  -1 -13  -4   18.71    0.95
   1 -13   4   18.50    1.03
  -1  13  -4   19.74    0.88
  -1  13  -4   19.57    0.84
   1  13   4   19.84    0.95
  -1  13  -4   19.63    1.01
   3 -13   4   17.80    0.80
   3 -13   4   15.29    0.96
  -3 -13  -4   16.47    0.90
   3 -13   4   16.02    0.82
  -3  13  -4   18.25    0.80
   3  13   4   16.66    0.93
  -3  13  -4   16.67    0.95
   5 -13   4   18.25    0.89
   5 -13   4   16.45    0.86
   5 -13   4   15.41    1.00
  -5 -13  -4   16.08    0.96
  -5  13  -4   18.16    0.86
   5  13   4   18.99    1.00
  -5  13  -4   16.87    1.12
  -7 -13  -4    6.62    0.75
   7 -13   4    6.93    0.63
  -7 -13  -4    6.45    0.62
   7 -13   4    6.09    0.69
   7 -13   4    6.96    0.84
   7  13   4    6.96    0.78
  -7  13  -4    7.01    0.76
  -7  13  -4    7.21    0.66
   9 -13   4    5.12    0.71
  -9 -13  -4    4.66    0.87
   9 -13   4    5.60    0.63
  -9 -13  -4    4.22    0.50
  -9  13  -4    5.06    0.79
   9  13   4    3.75    0.61
 -11 -13  -4    2.25    0.60
  11 -13   4    2.73    0.59
  11 -13   4    2.34    0.40
 -11 -13  -4    2.21    0.31
  11 -13   4    2.50    0.52
  11  13   4    3.43    0.67
 -11  13  -4    2.27    0.54
  13 -13   4    0.30    0.49
  13 -13   4    0.42    0.59
  13  13   4    1.62    0.71
 -13  13  -4    1.08    0.55
  15 -13   4   -0.11    0.56
  15 -13   4    0.01    0.68
  15  13   4    0.99    0.77
  15  13   4   -0.03    0.22
  15  13   4    0.67    0.22
 -14 -14   4    1.43    0.63
  14 -14  -4    1.90    0.55
  14 -14  -4    2.30    0.62
  14 -14  -4    1.35    0.50
  14  14  -4    1.56    0.88
  14  14  -4    1.12    0.37
 -12 -14   4    1.28    0.31
  12 -14  -4    1.20    0.41
  12 -14  -4    1.85    0.49
 -12 -14   4    1.02    0.57
  12 -14  -4    1.63    0.57
  12  14  -4    1.76    0.34
  12  14  -4    0.52    0.41
  12  14  -4    0.91    0.76
  10 -14  -4    3.78    0.54
 -10 -14   4    2.50    0.31
  10 -14  -4    2.80    0.41
  10 -14  -4    2.54    0.46
 -10 -14   4    2.95    0.58
 -10  14   4    3.20    0.58
  10  14  -4    2.64    0.71
  10  14  -4    3.17    0.46
  10  14  -4    2.21    0.42
  -8 -14   4    2.38    0.51
  -8 -14   4    2.64    0.39
   8 -14  -4    2.81    0.47
   8 -14  -4    3.86    0.56
   8  14  -4    3.08    0.43
  -8  14   4    3.28    0.54
   8  14  -4    2.99    0.81
   8  14  -4    2.13    0.37
   6 -14  -4    5.63    0.54
   6 -14  -4    6.14    0.54
   6 -14  -4    5.68    0.66
  -6 -14   4    5.75    0.43
   6  14  -4    7.81    0.91
   6  14  -4    5.89    0.60
  -6  14   4    5.68    0.59
   6  14  -4    5.67    0.45
   4 -14  -4    5.09    0.47
   4 -14  -4    5.75    0.66
  -4 -14   4    4.36    0.70
   4 -14  -4    4.99    0.48
  -4 -14   4    5.66    0.41
   4  14  -4    5.09    0.42
   4  14  -4    7.57    0.88
   4  14  -4    5.78    0.56
  -2 -14   4   18.03    0.79
   2 -14  -4   20.76    0.97
   2 -14  -4   19.44    0.80
  -2 -14   4   18.92    1.03
   2 -14  -4   19.76    0.82
   2  14  -4   17.32    0.90
   2  14  -4   18.91    0.82
  -2  14   4   17.84    0.97
   0 -14  -4   17.67    0.70
   0 -14  -4   19.58    0.73
   0 -14   4   16.76    0.87
   0 -14   4   16.76    1.01
   0 -14  -4   17.89    0.94
   0 -14   4   17.25    0.77
   0  14   4   17.50    0.95
   0  14  -4   15.31    1.18
   0  14  -4   17.84    0.87
   0  14  -4   18.34    0.79
   2 -14   4   13.10    0.74
  -2 -14  -4   13.87    0.52
  -2 -14  -4   13.82    0.82
   2 -14   4   13.15    0.68
  -2 -14  -4   12.15    0.51
   2 -14   4   13.66    0.94
   2  14   4   14.19    0.86
  -2  14  -4   12.28    1.31
  -2  14  -4   13.22    0.69
   4 -14   4   14.96    0.82
   4 -14   4   15.95    1.04
  -4 -14  -4   14.97    0.90
   4 -14   4   14.76    1.09
  -4  14  -4   16.23    0.79
  -4  14  -4   14.73    0.93
   4  14   4   13.37    0.93
  -6 -14  -4   11.13    0.71
   6 -14   4   11.34    0.74
   6 -14   4    9.46    0.94
   6 -14   4   10.40    1.10
  -6 -14  -4   10.27    0.82
   6  14   4    9.93    0.89
  -6  14  -4   10.46    0.85
  -6  14  -4   11.54    0.71
   8 -14   4    7.90    0.70
  -8 -14  -4    7.60    0.62
  -8 -14  -4    7.26    0.90
   8 -14   4    7.22    0.98
   8 -14   4    8.30    0.75
  -8  14  -4    8.79    0.85
  -8  14  -4    8.82    0.71
   8  14   4    8.47    0.93
  10 -14   4    3.52    0.61
  10 -14   4    2.91    0.43
 -10 -14  -4    2.85    0.61
 -10 -14  -4    2.79    0.35
  10 -14   4    2.80    0.48
 -10  14  -4    2.86    0.54
  10  14   4    2.49    0.59
 -12 -14  -4    1.07    0.61
  12 -14   4    1.53    0.58
  12 -14   4    1.81    0.49
  12  14   4    1.34    0.67
 -12  14  -4    0.67    0.53
  14 -14   4    0.99    0.57
  14 -14   4   -0.24    0.63
  14  14   4    0.19    0.72
 -14  14  -4    0.42    0.57
  15 -15  -4    0.73    0.55
 -15 -15   4    1.03    0.72
  15  15  -4    2.01    0.92
  15  15  -4    0.34    0.41
 -13 -15   4    0.52    0.60
  13 -15  -4    0.94    0.51
 -13 -15   4    0.51    0.27
  13 -15  -4    0.96    0.47
  13  15  -4   -0.03    0.33
  13  15  -4    0.90    0.81
  11 -15  -4    2.47    0.57
  11 -15  -4    1.63    0.42
 -11 -15   4    1.54    0.30
 -11 -15   4    1.62    0.59
  11  15  -4    1.80    0.32
  11  15  -4    0.88    0.40
  11  15  -4    1.55    0.73
 -11  15   4    1.46    0.37
   9 -15  -4    3.49    0.45
  -9 -15   4    5.10    0.45
   9 -15  -4    4.69    0.63
  -9 -15   4    4.87    0.88
   9 -15  -4    4.33    0.78
  -9  15   4    4.92    0.63
   9  15  -4    4.87    0.65
   9  15  -4    7.16    1.11
   9  15  -4    5.18    0.50
   7 -15  -4    3.49    0.44
  -7 -15   4    3.53    0.39
   7 -15  -4    3.16    0.41
   7 -15  -4    3.25    0.48
  -7 -15   4    3.21    0.63
   7  15  -4    2.66    0.41
   7  15  -4    2.86    0.42
  -7  15   4    2.81    0.40
   7  15  -4    4.11    0.70
  -5 -15   4    6.69    0.78
  -5 -15   4    6.43    0.44
   5 -15  -4    6.52    0.57
   5 -15  -4    6.30    0.55
   5  15  -4    5.89    0.61
   5  15  -4    6.24    0.46
   5  15  -4    6.90    0.83
   3 -15  -4   13.01    0.67
   3 -15  -4   12.69    0.83
  -3 -15   4   12.75    0.62
  -3 -15   4   12.00    0.93
   3 -15  -4   13.46    0.65
   3  15  -4   12.38    0.76
   3  15  -4   12.59    0.63
   1 -15  -4   13.80    0.65
  -1 -15   4   13.84    0.80
  -1 -15   4   14.41    0.68
   1 -15  -4   15.14    0.64
  -1 -15   4   13.00    0.98
   1 -15  -4   14.64    0.86
   1  15  -4   13.25    0.79
  -1  15   4   12.66    0.89
   1  15  -4   13.85    0.68
   1  15  -4   15.10    0.95
  -1 -15  -4   15.42    0.60
   1 -15   4   15.61    0.73
  -1 -15  -4   14.76    0.62
   1 -15   4   14.52    0.83
  -1 -15  -4   15.25    0.91
   1 -15   4   15.15    1.02
  -1  15  -4   14.20    0.95
   1  15   4   14.08    0.91
  -1  15  -4   15.42    0.74
   3 -15   4   12.23    0.75
   3 -15   4   15.14    1.00
  -3 -15  -4   11.81    0.85
   3 -15   4   11.96    0.73
  -3  15  -4   12.40    0.88
   3  15   4   10.03    0.85
  -3  15  -4   12.72    0.70
   5 -15   4    8.38    0.70
  -5 -15  -4    9.15    0.78
   5 -15   4    6.41    0.94
  -5  15  -4    9.11    0.67
   5  15   4    8.08    0.89
  -5  15  -4    8.13    1.21
   7 -15   4   11.02    0.76
  -7 -15  -4   10.17    0.88
   7 -15   4    9.66    0.77
  -7 -15  -4   10.50    0.71
   7 -15   4    7.31    1.26
  -7  15  -4   11.45    0.76
   7  15   4   10.48    0.94
  -7  15  -4   10.98    0.93
   9 -15   4    3.74    0.49
  -9 -15  -4    3.81    0.63
  -9 -15  -4    3.50    0.54
   9 -15   4    3.21    0.59
   9 -15   4    3.59    0.48
   9  15   4    2.98    0.60
  -9  15  -4    3.35    0.56
  11 -15   4    0.99    0.49
 -11 -15  -4    0.93    0.58
 -11 -15  -4    0.68    0.31
  11 -15   4    1.02    0.42
  11 -15   4    0.71    0.59
  11  15   4    1.07    0.61
 -11  15  -4    1.87    0.58
  13 -15   4    0.55    0.68
  13 -15   4    1.06    0.56
 -13  15  -4    1.19    0.58
  13  15   4    0.49    0.70
  15 -15   4   -0.87    0.73
 -15  15  -4    0.25    0.62
  15  15   4    1.15    0.86
  14 -16  -4    0.04    0.63
 -14 -16   4    1.39    0.69
  14 -16  -4    0.84    0.56
  14  16  -4    1.45    0.90
  12 -16  -4    0.48    0.45
  12 -16  -4    1.73    0.58
 -12 -16   4    0.75    0.62
  12 -16  -4    0.97    0.49
  12  16  -4    0.46    0.33
  12  16  -4    1.53    0.78
  10 -16  -4    2.02    0.55
 -10 -16   4    1.49    0.59
 -10 -16   4    1.10    0.27
  10 -16  -4    2.25    0.46
  10 -16  -4    1.26    0.37
 -10  16   4    1.74    0.40
  10  16  -4    1.52    0.32
  10  16  -4    2.17    0.75
   8 -16  -4    5.11    0.61
   8 -16  -4    4.89    0.63
  -8 -16   4    4.27    0.82
  -8 -16   4    4.10    0.44
  -8  16   4    4.64    0.65
   8  16  -4    4.06    0.50
   8  16  -4    4.02    0.46
  -6 -16   4    5.13    0.91
   6 -16  -4    4.45    0.56
   6 -16  -4    4.73    0.73
   6 -16  -4    4.44    0.57
  -6 -16   4    5.06    0.41
  -6  16   4    6.07    0.66
   6  16  -4    5.59    0.46
   6  16  -4    5.11    0.74
   6  16  -4    4.57    0.61
   4 -16  -4    4.81    0.49
   4 -16  -4    5.08    0.73
   4 -16  -4    4.98    0.51
  -4 -16   4    5.75    0.80
  -4 -16   4    4.57    0.42
   4  16  -4    4.36    0.45
   4  16  -4    6.23    0.73
  -4  16   4    6.63    0.79
   4  16  -4    4.55    0.84
  -2 -16   4   13.05    0.65
   2 -16  -4   13.17    0.88
  -2 -16   4   13.29    0.96
  -2 -16   4   12.57    0.79
   2 -16  -4   13.29    0.67
   2 -16  -4   13.27    0.64
  -2  16   4   13.51    0.91
   2  16  -4   13.05    0.67
   2  16  -4   13.09    0.80
   0 -16  -4   20.63    0.81
   0 -16   4   20.21    1.01
   0 -16   4   22.61    0.90
   0 -16  -4   20.45    1.08
   0 -16  -4   20.55    0.83
   0 -16   4   19.87    1.16
   0  16  -4   20.50    0.90
   0  16   4   19.19    1.50
   0  16  -4   18.92    1.22
  -2 -16  -4   12.99    0.53
   2 -16   4   13.73    0.72
  -2 -16  -4   12.57    0.52
  -2 -16  -4   13.07    0.87
   2 -16   4   14.51    1.11
  -2  16  -4   13.52    1.48
   2  16   4   12.41    0.92
  -2  16  -4   15.58    0.74
   4 -16   4    9.59    0.78
  -4 -16  -4   10.13    0.85
   4 -16   4   11.33    0.71
   4 -16   4    8.84    1.03
  -4  16  -4    9.86    0.94
   4  16   4   10.41    0.85
  -4  16  -4   11.21    0.70
  -6 -16  -4    7.56    0.82
   6 -16   4    6.59    0.90
   6 -16   4    7.64    0.67
  -6 -16  -4    7.82    0.69
   6 -16   4    7.46    0.73
   6  16   4    6.48    0.85
  -6  16  -4    7.27    0.85
  -6  16  -4    7.92    0.73
   8 -16   4    4.39    0.68
  -8 -16  -4    5.20    0.61
   8 -16   4    5.20    0.73
  -8 -16  -4    4.89    0.89
   8  16   4    3.94    0.65
  -8  16  -4    5.51    0.88
 -10 -16  -4    2.63    0.59
  10 -16   4    2.57    0.50
  10 -16   4    2.82    0.69
 -10 -16  -4    3.81    0.56
  10 -16   4    2.59    0.47
  10  16   4    2.96    0.69
 -10  16  -4    2.13    0.57
  12 -16   4    0.95    0.44
 -12 -16  -4    0.42    0.31
  12 -16   4    0.01    0.64
 -12 -16  -4    0.37    0.64
  12 -16   4    0.34    0.52
  12  16   4    0.61    0.67
 -12  16  -4    0.60    0.57
 -14  16  -4    0.37    0.61
  14  16   4    1.59    0.80
  13 -17  -4    0.51    0.50
 -13 -17   4    0.47    0.29
 -13 -17   4    0.67    0.66
  13 -17  -4    1.18    0.51
 -13  17   4    0.30    0.29
  13  17  -4    2.22    0.90
  13  17  -4    0.95    0.36
  11 -17  -4    1.20    0.46
 -11 -17   4    0.68    0.62
  11 -17  -4    1.39    0.55
  11 -17  -4    0.69    0.43
  11  17  -4    0.19    0.31
 -11  17   4    0.03    0.27
  11  17  -4    0.58    0.82
   9 -17  -4    3.31    0.55
  -9 -17   4    2.27    0.29
   9 -17  -4    1.87    0.42
   9 -17  -4    2.08    0.41
  -9 -17   4    2.26    0.60
  -9  17   4    2.40    0.44
   9  17  -4    2.65    0.32
   9  17  -4    2.13    0.79
   7 -17  -4    5.08    0.64
   7 -17  -4    4.79    0.59
  -7 -17   4    4.39    0.44
   7 -17  -4    4.84    0.60
  -7 -17   4    4.37    0.82
   7  17  -4    5.10    0.47
  -7  17   4    5.48    0.69
   7  17  -4    3.24    0.46
  -5 -17   4    6.15    0.45
   5 -17  -4    6.34    0.60
  -5 -17   4    5.36    0.84
   5 -17  -4    6.69    0.82
   5 -17  -4    5.42    0.57
   5  17  -4    4.98    0.70
   5  17  -4    5.99    0.48
  -5  17   4    6.70    0.76
   3 -17  -4    5.20    0.49
   3 -17  -4    5.03    0.54
  -3 -17   4    4.82    0.86
   3 -17  -4    6.35    0.77
  -3 -17   4    5.59    0.45
   3  17  -4    6.11    0.49
   3  17  -4    6.57    0.96
  -1 -17   4   14.84    0.73
   1 -17  -4   15.45    0.71
  -1 -17   4   15.93    1.36
   1 -17  -4   15.79    0.69
  -1 -17   4   15.41    0.90
   1 -17  -4   15.55    0.97
   1  17  -4   14.40    1.07
   1  17  -4   14.56    0.75
  -1  17   4   15.89    1.02
   1 -17   4   11.88    1.42
  -1 -17  -4   13.50    0.56
  -1 -17  -4   12.96    0.58
  -1 -17  -4   12.95    0.90
   1 -17   4   13.13    0.85
   1 -17   4   14.27    0.73
  -1  17  -4   13.84    1.00
  -1  17  -4   14.15    0.75
   1  17   4   14.50    0.97
   3 -17   4    6.07    0.59
  -3 -17  -4    5.88    0.78
   3 -17   4    4.95    0.69
  -3  17  -4    6.30    0.59
   3  17   4    7.23    0.82
  -3  17  -4    5.68    0.81
   5 -17   4    8.84    0.72
   5 -17   4    7.96    0.77
  -5 -17  -4    9.01    0.78
   5 -17   4    9.43    1.11
  -5 -17  -4    8.47    0.87
   5  17   4    7.72    0.85
  -5  17  -4    7.98    0.90
  -7 -17  -4    6.55    0.70
   7 -17   4    6.88    0.71
   7 -17   4    6.85    1.08
   7 -17   4    6.16    0.77
  -7 -17  -4    6.25    0.86
  -7  17  -4    7.51    0.77
   7  17   4    5.53    0.90
  -7  17  -4    7.47    0.91
  -9 -17  -4    2.87    0.40
   9 -17   4    2.56    0.49
   9 -17   4    2.04    0.70
  -9 -17  -4    2.78    0.64
   9 -17   4    2.42    0.47
  -9  17  -4    3.43    0.64
   9  17   4    3.24    0.69
 -11 -17  -4    0.49    0.35
  11 -17   4    0.74    0.49
  11 -17   4    0.84    0.46
  11 -17   4   -0.52    0.63
 -11 -17  -4    1.13    0.61
  11  17   4    2.05    0.68
 -11  17  -4    0.62    0.57
 -13 -17  -4    0.24    0.64
  13 -17   4    0.39    0.58
 -13  17  -4    0.78    0.61
  13  17   4    0.87    0.75
  14  18  -4    1.73    1.03
  12 -18  -4    1.25    0.49
  12 -18  -4    0.93    0.47
  12 -18  -4    1.07    0.59
 -12 -18   4    0.99    0.68
 -12  18   4   -0.06    0.52
  12  18  -4    1.19    0.93
  12  18  -4    0.45    0.32
  10 -18  -4    0.91    0.39
  10 -18  -4    0.98    0.44
 -10 -18   4    0.83    0.62
  10  18  -4    1.56    0.84
 -10  18   4    0.72    0.47
  10  18  -4    0.98    0.31
  -8 -18   4    3.21    0.64
   8 -18  -4    3.22    0.45
   8 -18  -4    3.40    0.56
   8 -18  -4    2.75    0.42
  -8 -18   4    3.10    0.42
   8  18  -4    3.65    0.46
  -8  18   4    3.47    0.59
   8  18  -4    2.76    0.79
   6 -18  -4    6.28    0.66
  -6 -18   4    5.63    0.47
  -6 -18   4    6.85    0.93
   6 -18  -4    7.32    0.85
   6 -18  -4    5.20    0.63
   6  18  -4    5.38    0.49
  -6  18   4    7.87    1.28
   6  18  -4    7.92    1.05
  -4 -18   4    7.93    0.51
   4 -18  -4    7.66    0.83
   4 -18  -4    6.66    0.57
  -4 -18   4    5.99    0.88
   4  18  -4    7.72    0.53
   2 -18  -4    3.18    0.43
   2 -18  -4    4.15    0.73
  -2 -18   4    3.21    0.43
  -2 -18   4    3.70    0.49
   2 -18  -4    3.23    0.47
  -2 -18   4    3.67    0.60
  -2  18   4    3.58    0.61
   2  18  -4    5.64    0.87
   2  18  -4    3.69    0.47
   0 -18   4   11.58    0.67
   0 -18   4    9.99    0.83
   0 -18  -4   11.07    0.54
   0 -18  -4   11.35    0.57
   0 -18   4   10.82    1.04
   0 -18  -4   11.07    0.90
   0  18   4    8.42    1.51
   0  18  -4   12.26    0.97
   0  18  -4   11.79    0.68
  -2 -18  -4   16.50    0.68
   2 -18   4   17.66    1.03
  -2 -18  -4   17.05    0.70
   2 -18   4   18.67    0.89
   2 -18   4   19.32    1.28
   2  18   4   19.41    1.12
  -2  18  -4   18.55    1.13
  -2  18  -4   19.00    0.91
   4 -18   4    9.30    0.70
  -4 -18  -4    7.36    0.90
  -4 -18  -4    7.37    0.88
   4 -18   4    7.44    0.81
  -4  18  -4    9.23    0.81
  -4  18  -4    9.29    0.98
   6 -18   4    3.77    0.53
  -6 -18  -4    3.89    0.49
  -6 -18  -4    3.65    0.57
   6 -18   4    4.04    0.51
   6 -18   4    3.67    0.81
   6  18   4    3.29    0.63
  -6  18  -4    3.76    0.50
  -6  18  -4    3.47    0.61
   8 -18   4    2.57    0.75
   8 -18   4    2.06    0.48
  -8 -18  -4    2.62    0.61
  -8 -18  -4    2.79    0.43
   8 -18   4    2.82    0.53
  -8  18  -4    2.65    0.62
   8  18   4    3.33    0.64
 -10 -18  -4    0.65    0.36
 -10 -18  -4    0.99    0.63
  10 -18   4    0.42    0.45
  10 -18   4    0.19    0.46
 -10  18  -4    0.98    0.61
  10  18   4    1.02    0.63
  12 -18   4    0.27    0.52
 -12 -18  -4    0.41    0.68
 -12 -18  -4    1.18    0.37
  12 -18   4    0.12    0.56
  12 -18   4   -0.92    0.79
 -12  18  -4    0.96    0.62
  12  18   4    0.57    0.72
  13 -19  -4   -0.22    0.51
 -13 -19   4    1.54    0.76
 -13  19   4    0.00    0.33
  13  19  -4   -0.64    0.34
  13  19  -4   -0.02    1.01
  11 -19  -4    1.35    0.58
 -11 -19   4    0.51    0.68
 -11 -19   4    0.33    0.18
  11 -19  -4    0.38    0.41
  11 -19  -4    1.20    0.49
 -11  19   4    0.12    0.30
  11  19  -4   -0.18    0.90
  11  19  -4    1.11    0.32
  -9 -19   4    1.31    0.60
   9 -19  -4    1.26    0.42
   9 -19  -4    1.00    0.42
   9 -19  -4    2.19    0.55
  -9  19   4    1.34    0.45
   9  19  -4    0.23    0.79
   9  19  -4    1.65    0.31
  -7 -19   4    2.17    0.28
   7 -19  -4    1.94    0.43
  -7 -19   4    2.10    0.59
   7 -19  -4    2.17    0.54
   7 -19  -4    1.91    0.39
  -7  19   4    1.94    0.48
   7  19  -4    1.11    0.74
   7  19  -4    2.24    0.32
  -5 -19   4    2.40    0.30
   5 -19  -4    2.71    0.69
   5 -19  -4    2.96    0.54
  -5 -19   4    2.17    0.57
   5 -19  -4    2.35    0.36
   5  19  -4    1.96    0.73
   5  19  -4    2.21    0.31
  -5  19   4    2.43    0.52
  -3 -19   4    8.23    0.52
   3 -19  -4    8.20    0.56
   3 -19  -4    6.30    0.86
  -3 -19   4    5.66    0.70
   3 -19  -4    7.22    0.58
   3  19  -4    6.83    0.55
  -1 -19   4    9.37    0.59
   1 -19  -4    8.32    0.54
   1 -19  -4    9.28    0.87
   1 -19  -4    9.24    0.54
  -1 -19   4    8.65    0.83
   1  19  -4    8.32    0.62
   1 -19   4   12.92    0.72
  -1 -19  -4   12.51    0.54
   1 -19   4   12.37    0.90
  -1 -19  -4   13.03    0.99
  -1 -19  -4   12.66    0.57
   1  19   4    9.94    1.09
  -1  19  -4   12.48    0.75
  -1  19  -4   11.40    1.08
   3 -19   4   15.88    0.98
   3 -19   4   16.11    0.87
  -3 -19  -4   14.27    1.35
   3 -19   4   11.43    1.31
  -3 -19  -4   14.63    1.07
  -3  19  -4   16.26    0.86
  -3  19  -4   15.80    1.14
   5 -19   4    2.91    0.46
  -5 -19  -4    3.55    0.53
  -5 -19  -4    3.25    0.57
   5 -19   4    3.25    0.51
   5 -19   4    5.20    0.83
  -5  19  -4    3.62    0.47
  -5  19  -4    4.22    0.67
   5  19   4    2.98    0.57
  -7 -19  -4    0.48    0.51
   7 -19   4    0.88    0.80
  -7 -19  -4    0.44    0.38
   7 -19   4    0.51    0.44
   7 -19   4    0.37    0.42
   7  19   4    0.92    0.56
  -7  19  -4    0.40    0.56
   9 -19   4    0.32    0.48
   9 -19   4   -0.03    0.44
   9 -19   4   -0.55    0.76
  -9 -19  -4    0.85    0.41
  -9 -19  -4    0.95    0.58
   9  19   4    0.54    0.61
  -9  19  -4    0.55    0.60
  11 -19   4    1.58    0.53
  11 -19   4    0.78    0.54
  11 -19   4   -0.39    0.81
 -11 -19  -4    2.37    0.70
 -11 -19  -4    0.95    0.40
 -11  19  -4    1.21    0.66
  11  19   4    1.45    0.70
 -13 -19  -4    0.17    0.78
 -13  19  -4    0.60    0.68
 -12 -20   4    1.49    0.75
 -12 -20   4    0.17    0.21
  12 -20  -4    0.86    0.56
  12 -20  -4   -0.12    0.44
  12 -20  -4    1.06    0.61
  12  20  -4   -1.44    1.00
  12  20  -4    0.47    0.32
  10 -20  -4    0.62    0.46
 -10 -20   4   -0.22    0.16
  10 -20  -4   -0.06    0.42
 -10 -20   4    0.33    0.66
 -10  20   4   -0.55    0.49
  10  20  -4    0.76    0.30
  10  20  -4   -1.52    0.84
   8 -20  -4    2.74    0.58
   8 -20  -4    2.10    0.44
   8 -20  -4    1.89    0.41
  -8 -20   4    2.34    0.67
  -8  20   4    1.87    0.93
   8  20  -4    1.54    0.85
   8  20  -4    2.13    0.32
   6 -20  -4    5.98    0.66
   6 -20  -4    5.67    0.94
   6 -20  -4    4.40    0.61
  -6 -20   4    5.61    0.99
  -6 -20   4    4.41    0.45
   6  20  -4    3.65    0.83
   6  20  -4    4.51    0.50
   4 -20  -4    5.26    0.59
   4 -20  -4    4.73    0.56
  -4 -20   4    5.22    0.47
  -4 -20   4    3.74    0.62
   4 -20  -4    6.33    0.92
   4  20  -4    4.43    0.50
   4  20  -4    4.31    0.76
   2 -20  -4    7.54    1.19
  -2 -20   4    6.84    0.54
  -2 -20   4    6.74    0.77
   2 -20  -4    6.64    0.55
  -2 -20   4    7.86    0.93
   2 -20  -4    7.19    0.54
   2  20  -4    7.44    0.99
   2  20  -4    6.31    0.56
   0 -20  -4    4.85    0.42
   0 -20   4    3.69    0.50
   0 -20   4    5.50    0.72
   0 -20  -4    4.92    0.84
   0 -20  -4    4.55    0.40
   0 -20   4    5.69    0.55
   0  20  -4    4.93    0.58
   0  20   4    5.70    1.00
   0  20  -4    5.11    0.67
   2 -20   4    2.44    0.49
   2 -20   4    2.56    0.67
  -2 -20  -4    2.84    0.24
  -2 -20  -4    2.50    0.50
   2 -20   4    2.67    0.47
  -2 -20  -4    3.02    0.59
  -2 -20  -4    2.61    0.27
   2  20   4    3.09    0.62
  -2  20  -4    2.80    0.42
  -2  20  -4    3.14    0.64
  -4 -20  -4    6.07    0.89
   4 -20   4    5.65    0.84
   4 -20   4    6.22    0.71
  -4 -20  -4    6.20    0.64
   4 -20   4    7.91    1.10
  -4  20  -4    5.20    0.94
  -4  20  -4    6.72    0.70
   4  20   4    5.76    0.89
  -6 -20  -4    2.87    0.61
  -6 -20  -4    2.79    0.52
   6 -20   4    3.88    0.51
   6 -20   4    2.37    0.49
   6  20   4    2.66    0.63
  -6  20  -4    4.24    0.69
   8 -20   4   -0.61    0.82
  -8 -20  -4    1.07    0.59
   8 -20   4    0.19    0.48
   8 -20   4    0.75    0.50
  -8 -20  -4    0.81    0.41
  -8  20  -4    0.21    0.60
   8  20   4    0.87    0.61
  10 -20   4    0.29    0.89
 -10 -20  -4   -0.05    0.62
  10 -20   4    1.20    0.59
  10 -20   4    0.87    0.51
 -10 -20  -4    0.74    0.41
 -10  20  -4    1.81    0.69
  10  20   4    1.00    0.66
 -12 -20  -4    0.81    0.71
 -12 -20  -4    0.82    0.43
  12 -20   4    0.70    0.58
 -12  20  -4    1.30    0.72
  11 -21  -4    0.62    0.52
 -11 -21   4    0.36    0.20
  11 -21  -4    1.47    0.64
  11 -21  -4   -0.10    0.43
 -11 -21   4    0.35    0.72
 -11  21   4   -0.05    0.36
  11  21  -4    0.10    0.30
   9 -21  -4    1.20    0.46
   9 -21  -4    0.33    0.39
  -9 -21   4    0.62    0.64
   9 -21  -4    1.67    0.85
   9  21  -4    0.47    0.29
   9  21  -4   -1.25    0.88
  -9  21   4    0.80    0.51
   7 -21  -4    2.33    0.45
   7 -21  -4    2.25    0.67
   7 -21  -4    1.45    0.39
  -7 -21   4    2.36    0.66
  -7  21   4    1.63    0.52
   7  21  -4    0.07    0.76
   7  21  -4    1.38    0.31
  -5 -21   4    3.60    0.65
   5 -21  -4    3.95    0.66
   5 -21  -4    5.78    0.66
  -5 -21   4    4.53    0.46
   5 -21  -4    5.19    0.90
  -5  21   4    3.75    0.61
   5  21  -4    5.92    1.12
   5  21  -4    4.46    0.50
  -3 -21   4    4.34    0.69
   3 -21  -4    6.50    0.59
  -3 -21   4    6.21    0.52
   3 -21  -4    6.35    0.92
   3 -21  -4    5.76    0.55
   3  21  -4    5.58    0.78
   3  21  -4    5.02    0.55
  -1 -21   4    3.07    0.71
   1 -21  -4    3.96    0.43
   1 -21  -4    3.40    0.46
  -1 -21   4    2.46    0.61
   1 -21  -4    2.75    0.58
  -1 -21   4    3.55    0.51
   1  21  -4    2.96    0.39
   1  21  -4    2.43    0.60
  -1  21   4    4.26    0.75
  -1 -21  -4    2.11    0.30
  -1 -21  -4    1.49    0.54
   1 -21   4    1.61    0.63
   1 -21   4    1.25    0.45
  -1 -21  -4    2.19    0.24
  -1 -21  -4    1.62    0.47
  -1  21  -4    1.46    0.61
  -1  21  -4    1.88    0.38
  -3 -21  -4    3.53    0.63
   3 -21   4    3.25    0.52
   3 -21   4    4.61    0.82
   3 -21   4    3.81    0.47
  -3 -21  -4    3.14    0.53
   3  21   4    3.50    0.63
  -3  21  -4    2.72    0.62
  -3  21  -4    4.14    0.48
   5 -21   4    4.61    0.53
  -5 -21  -4    3.42    0.54
   5 -21   4    5.09    0.87
   5 -21   4    3.98    0.62
  -5 -21  -4    4.61    0.70
  -5  21  -4    5.44    0.73
  -5  21  -4    4.71    0.71
   5  21   4    3.82    0.67
  -7 -21  -4    2.20    0.48
   7 -21   4    2.50    0.60
   7 -21   4    3.18    0.95
  -7 -21  -4    2.72    0.64
   7 -21   4    2.52    0.52
  -7  21  -4    2.37    0.66
   7  21   4    2.57    0.63
   9 -21   4    0.71    1.22
   9 -21   4    1.31    0.54
   9 -21   4    0.60    0.54
  -9 -21  -4    0.39    0.64
  -9 -21  -4    0.93    0.43
   9  21   4    1.10    0.66
  -9  21  -4    1.08    0.70
 -11 -21  -4   -0.05    0.45
 -11 -21  -4    1.84    0.73
  11 -21   4    0.22    0.62
  11 -21   4    0.32    0.56
 -11  21  -4    0.37    0.70
  10 -22  -4    0.85    0.43
 -10 -22   4   -0.20    0.71
  10 -22  -4    2.05    0.63
  10 -22  -4    1.42    0.53
 -10 -22   4    0.15    0.17
  10  22  -4    0.55    0.30
 -10  22   4    0.33    0.37
  -8 -22   4    1.35    0.66
   8 -22  -4    0.71    0.44
   8 -22  -4    0.82    0.40
   8 -22  -4    1.05    0.61
   8  22  -4    1.11    0.29
   8  22  -4   -0.10    0.90
  -8  22   4    1.09    0.56
  -6 -22   4    2.38    0.66
   6 -22  -4    2.33    0.60
   6 -22  -4    2.50    0.40
   6 -22  -4    2.31    0.44
  -6  22   4    2.50    0.57
   6  22  -4    1.21    0.83
   6  22  -4    2.31    0.33
   4 -22  -4    3.02    0.64
  -4 -22   4    3.90    0.70
  -4 -22   4    3.38    0.46
   4 -22  -4    3.43    0.43
   4 -22  -4    3.39    0.41
  -4  22   4    3.47    0.65
   4  22  -4    3.29    0.80
   4  22  -4    4.28    0.52
   2 -22  -4    2.57    0.34
  -2 -22   4    1.99    0.73
  -2 -22   4    2.01    0.61
   2 -22  -4    2.87    0.60
  -2 -22   4    2.46    0.39
   2 -22  -4    2.66    0.34
   2  22  -4    1.82    0.65
   2  22  -4    1.92    0.36
   0 -22   4    4.14    0.54
   0 -22  -4    4.12    0.64
   0 -22  -4    2.49    0.38
   0 -22  -4    5.25    0.65
   0 -22   4    3.43    0.68
   0 -22  -4    3.85    0.39
   0 -22   4    2.42    0.69
   0  22  -4    3.32    0.64
   0  22  -4    3.80    0.44
   0  22   4    4.43    0.78
  -2 -22  -4    3.82    0.59
   2 -22   4    4.96    0.66
  -2 -22  -4    4.37    0.28
  -2 -22  -4    5.00    0.70
   2 -22   4    6.62    1.06
   2 -22   4    4.70    0.63
   2  22   4    4.63    0.75
  -2  22  -4    2.73    0.64
  -2  22  -4    4.69    0.49
   4 -22   4    0.60    0.48
  -4 -22  -4    1.49    0.58
   4 -22   4    1.89    0.44
   4 -22   4    0.99    0.75
  -4 -22  -4    1.53    0.52
  -4  22  -4    2.45    0.46
  -4  22  -4    0.50    0.60
   4  22   4    1.52    0.66
   6 -22   4    2.15    0.51
  -6 -22  -4    2.04    0.61
  -6 -22  -4    2.39    0.55
   6 -22   4    1.66    0.56
   6 -22   4    3.36    0.87
   6  22   4    2.40    0.61
  -6  22  -4    0.89    0.63
   8 -22   4    0.93    0.58
  -8 -22  -4    1.12    0.64
   8 -22   4    1.54    0.56
   8 -22   4    3.03    1.01
  -8 -22  -4    1.12    0.47
  -8  22  -4    1.12    0.70
   8  22   4    1.44    0.69
 -10 -22  -4    0.15    0.49
  10 -22   4   -0.63    0.97
 -10 -22  -4    0.33    0.73
  10 -22   4    0.50    0.60
  10 -22   4   -0.31    0.55
 -10  22  -4    1.92    0.77
  -9 -23   4    1.35    0.73
   9 -23  -4    1.10    0.51
   9 -23  -4    1.99    0.68
   9 -23  -4    0.64    0.42
   9 -23  -4    1.64    0.55
  -9  23   4    0.40    0.40
   9  23  -4    0.82    0.30
   7 -23  -4    1.22    0.44
  -7 -23   4    1.72    0.69
   7 -23  -4    1.92    0.64
   7 -23  -4    1.82    0.43
   7 -23  -4    1.15    0.55
   7  23  -4    0.99    0.91
   7  23  -4    1.46    0.31
  -7  23   4    0.49    0.56
   5 -23  -4    2.79    0.66
  -5 -23   4    1.75    0.68
   5 -23  -4    1.69    0.41
   5 -23  -4    1.67    0.37
  -5  23   4    1.93    0.61
   5  23  -4    1.53    0.81
   5  23  -4    1.65    0.33
  -3 -23   4    2.24    0.53
   3 -23  -4    2.69    0.39
   3 -23  -4    3.00    0.62
   3 -23  -4    2.72    0.37
  -3 -23   4    1.97    0.65
   3 -23  -4    3.69    0.84
   3  23  -4    1.97    0.73
   3  23  -4    2.28    0.37
  -3  23   4    1.79    0.72
   1 -23  -4    3.35    0.56
  -1 -23   4    2.62    0.41
   1 -23  -4    2.85    0.62
   1 -23  -4    3.05    0.33
  -1 -23   4    2.19    0.65
   1  23  -4    2.24    0.62
  -1  23   4    3.05    0.82
   1  23  -4    3.19    0.42
   1 -23   4    2.25    0.65
   1 -23   4    1.48    0.53
   1 -23   4    1.61    0.40
  -1 -23  -4    1.93    0.60
  -1 -23  -4    1.94    0.23
  -1 -23  -4    1.73    0.54
  -1  23  -4    1.70    0.41
   1  23   4    0.95    0.75
  -1  23  -4    1.53    0.64
   3 -23   4    3.07    0.73
   3 -23   4    2.03    0.44
  -3 -23  -4    1.86    0.54
  -3 -23  -4    1.66    0.60
   3 -23   4    2.20    0.61
   3  23   4    2.61    0.74
  -3  23  -4    2.22    0.44
  -3  23  -4    2.10    0.65
   5 -23   4    3.90    0.57
  -5 -23  -4    3.69    0.73
   5 -23   4    2.18    0.54
  -5 -23  -4    3.68    0.62
  -5  23  -4    2.56    0.74
   5  23   4    2.93    0.73
   7 -23   4    1.06    0.55
  -7 -23  -4    2.39    0.65
   7 -23   4    1.93    0.97
[truncated: 685,144 more chars]
